# Supplementary material for: Dishevelled-1 regulates global transcriptomic changes and associates with ETS1 transcription factor
Source: Nat Commun. 2025 Jul 8;16:6288. doi: 10.1038/s41467-025-61551-1 (PMC12238645; doi:10.1038/s41467-025-61551-1)
Supplement: Supplementary file 4 — Source Data [file 41467_2025_61551_MOESM4_ESM.xlsx]

## Sheet: Fig 1A
	logFC	AveExpr	t	P.Value	adj.P.Val
TGM2	3.01612	9.60453	53.3337	3.05889e-31	5.69443e-27
CYP1B1	4.29732	5.80075	51.3811	9.10742e-31	8.47719e-27
SERPINE1	2.07458	8.87671	36.5436	1.84914e-26	1.14745e-22
ARHGDIB	-2.68775	6.39059	-35.0325	6.26946e-26	2.9178e-22
ESAM	-3.48205	7.08865	-34.5467	9.38337e-26	3.41736e-22
NOX5	-4.06994	3.83141	-34.3554	1.10143e-25	3.41736e-22
KRT81	-5.94015	6.34298	-34.0616	1.41126e-25	3.75314e-22
MYH10	3.05799	6.25892	33.3448	2.60554e-25	6.06309e-22
TNS4	-5.74822	4.03094	-31.1252	1.89006e-24	3.90949e-21
NTN4	-4.61635	5.47399	-30.7676	2.63326e-24	4.90208e-21
F2RL1	-2.26337	8.0106	-30.2164	4.42226e-24	7.40343e-21
SPANXB1	-7.22487	6.4335	-30.0849	5.01233e-24	7.40343e-21
PRSS23	-1.90516	9.14227	-30.0521	5.16999e-24	7.40343e-21
L1CAM	2.40964	6.92002	29.0938	1.30717e-23	1.73817e-20
FOXA2	-4.27761	5.54937	-28.8539	1.6563e-23	2.05558e-20
LPAR1	-2.63809	6.64616	-28.6937	1.94185e-23	2.25934e-20
MMP1	-5.1132	6.05291	-28.5206	2.30811e-23	2.52751e-20
LRRC61	3.6166	4.10326	27.6546	5.56187e-23	5.75221e-20
FLNC	2.6801	8.51727	27.395	7.27619e-23	6.97253e-20
TBXAS1	-3.36951	3.81904	-27.367	7.49091e-23	6.97253e-20
SAT1	-2.87935	6.67146	-26.488	1.8956e-22	1.6804e-19
SPRY1	-2.81729	5.13314	-26.3571	2.18186e-22	1.84625e-19
PTTG1IP	-1.74155	9.53447	-25.9124	3.53594e-22	2.79472e-19
CEMIP	4.05533	4.58963	25.8952	3.60299e-22	2.79472e-19
GPR153	-2.46192	5.58419	-25.37	6.43757e-22	4.79367e-19
KHDRBS3	-3.60478	4.89911	-25.043	9.29186e-22	6.3322e-19
LAMB1	2.1835	7.23096	24.9982	9.77384e-22	6.3322e-19
RASD1	-5.85847	4.37281	-24.9942	9.81899e-22	6.3322e-19
MARCKSL1	-2.84197	6.82882	-24.9901	9.8643e-22	6.3322e-19
DUSP4	-1.73446	9.45429	-24.6475	1.45692e-21	8.7761e-19
AGR2	-4.22028	4.32755	-24.6448	1.46143e-21	8.7761e-19
HLA-DPA1	4.22755	2.56923	24.3237	2.11556e-21	1.23073e-18
INSIG1	-2.08276	6.87904	-24.2306	2.35732e-21	1.32982e-18
CMKLR1	-6.34422	1.7376	-24.1624	2.55233e-21	1.39748e-18
SOX4	-3.88705	6.0312	-24.0452	2.92674e-21	1.55669e-18
HMGB3	-2.16375	7.12532	-23.8654	3.61554e-21	1.86964e-18
TFPI2	2.52647	5.42909	23.738	4.20327e-21	2.11481e-18
GPRC5C	-3.00973	3.21252	-23.6351	4.74939e-21	2.3267e-18
SDC2	-2.52577	4.78318	-23.2558	7.48278e-21	3.57178e-18
WWC1	2.1492	5.76612	23.1286	8.72846e-21	4.06222e-18
ATP10A	-5.51082	4.23468	-22.4971	1.89582e-20	8.51344e-18
TNFRSF1B	5.5314	2.98564	22.4866	1.92074e-20	8.51344e-18
TP53I11	4.39674	0.629093	22.4222	2.08126e-20	9.01042e-18
NGFR	7.63142	2.69985	21.4884	6.82429e-20	2.88729e-17
LINC00261	-5.9605	4.24986	-21.2815	8.92803e-20	3.69343e-17
ARNT2	2.60411	4.97287	21.0545	1.20259e-19	4.86682e-17
MOCS1	-2.86037	4.40337	-20.9312	1.41548e-19	5.60651e-17
TNFRSF10D	-2.27936	5.79474	-20.8866	1.50187e-19	5.82477e-17
TMEM156	-3.69388	4.62201	-20.7252	1.86232e-19	7.07528e-17
NR2F1	-3.00962	4.39454	-20.6461	2.07047e-19	7.70876e-17
PRDM8	-2.20283	5.67943	-20.5664	2.30452e-19	8.41194e-17
VIPR1	3.73144	3.9867	20.5041	2.50643e-19	8.97302e-17
ADAMTS1	-5.27222	4.65755	-20.3109	3.25682e-19	1.14394e-16
CPE	-2.71676	4.70263	-20.2335	3.61953e-19	1.23298e-16
INHBB	-3.68206	4.02806	-20.2288	3.64278e-19	1.23298e-16
EMP1	-1.65266	8.37787	-20.0406	4.71518e-19	1.56746e-16
ITGB2	-4.20485	3.75538	-19.9803	5.12413e-19	1.67352e-16
SERPINE2	-2.31861	5.5352	-19.9214	5.55847e-19	1.78408e-16
CFH	-4.20193	3.45794	-19.6275	8.37152e-19	2.63604e-16
CST4	-2.59265	5.63493	-19.6169	8.49604e-19	2.63604e-16
CST2	-4.72945	2.34668	-19.5899	8.82483e-19	2.69316e-16
TSC22D1	-1.59486	8.00713	-19.4621	1.05644e-18	3.17205e-16
BNIP3	-1.79889	7.77374	-19.3186	1.29475e-18	3.78845e-16
CD55	-1.669	7.57293	-19.3144	1.30243e-18	3.78845e-16
MAMDC2	3.24593	3.39134	19.2108	1.50965e-18	4.32365e-16
NPTXR	3.49457	3.19669	19.1627	1.61698e-18	4.56086e-16
PRNP	1.55661	8.94784	19.0892	1.79677e-18	4.99233e-16
EFEMP1	2.05364	6.02587	19.0336	1.94641e-18	5.26661e-16
ASPH	-1.78942	7.66719	-19.0315	1.95206e-18	5.26661e-16
HLA-DRA	2.61308	3.95544	18.9991	2.04536e-18	5.43949e-16
NDRG1	-1.68906	8.38617	-18.9613	2.16021e-18	5.664e-16
SLAMF7	-6.51914	3.7767	-18.7007	3.15486e-18	8.15707e-16
TNFSF15	3.72187	4.32425	18.6778	3.26147e-18	8.31719e-16
SCD	-1.90088	9.51704	-18.4419	4.61408e-18	1.16075e-15
LRIG1	2.46786	4.20727	18.39	4.98275e-18	1.23679e-15
PTGES	-2.39441	6.11542	-18.3131	5.58578e-18	1.36822e-15
HLA-DRB1	4.03735	2.93043	18.2905	5.77668e-18	1.39661e-15
ZBED6CL	4.39444	2.09037	18.2672	5.9807e-18	1.42739e-15
FURIN	1.87435	6.53045	18.2243	6.37612e-18	1.5025e-15
FAM105A	-2.73447	3.85291	-18.092	7.77395e-18	1.809e-15
IL32	3.67228	2.84149	18.0115	8.77533e-18	2.01681e-15
FSCN1	-2.24394	6.30535	-17.9294	9.93389e-18	2.23009e-15
DNAH2	2.77533	4.7739	17.9288	9.94292e-18	2.23009e-15
MATN2	2.71185	4.20789	17.8165	1.17916e-17	2.61325e-15
TMEM154	-3.92676	4.60071	-17.5297	1.82999e-17	4.00789e-15
DMTN	3.60712	3.15382	17.4617	2.03302e-17	4.40078e-15
SORCS2	3.57474	2.06443	17.2153	2.98349e-17	6.38398e-15
SEMA3A	-3.68479	5.10379	-16.9895	4.25775e-17	9.00709e-15
KIAA1522	1.82852	5.95779	16.9483	4.54493e-17	9.50656e-15
ATP8B1	2.41662	4.98184	16.9056	4.86347e-17	1.00598e-14
SLCO4A1	-1.83039	6.91565	-16.8365	5.42956e-17	1.11073e-14
NEDD9	2.51636	4.06171	16.8263	5.51801e-17	1.11656e-14
CLDN2	5.13214	1.44537	16.6404	7.43395e-17	1.48807e-14
RGS4	4.35983	3.03459	16.3467	1.19708e-16	2.37073e-14
PPP2R2C	-3.33421	3.68084	-16.3287	1.2328e-16	2.41578e-14
ALS2CL	2.41374	4.35785	16.2352	1.43698e-16	2.78655e-14
HAS2	-3.72825	4.20487	-16.1412	1.67756e-16	3.21952e-14
HLA-DPB1	4.12578	1.3692	16.0352	1.99934e-16	3.79793e-14
MYO1F	-3.94834	1.34981	-15.9707	2.2256e-16	4.18503e-14
MPP1	2.15361	4.46537	15.9303	2.38057e-16	4.43166e-14
SHISA3	-5.36848	1.14736	-15.8624	2.66638e-16	4.91459e-14
SDC1	1.98679	7.0319	15.7158	3.41125e-16	6.22587e-14
TUBA1A	-2.00638	7.26451	-15.6439	3.85184e-16	6.92119e-14
UCA1	3.3405	2.65368	15.6416	3.86659e-16	6.92119e-14
SOD3	-3.22104	4.40892	-15.6271	3.96303e-16	7.02626e-14
CELF2	-3.23949	4.7946	-15.5738	4.33795e-16	7.61842e-14
GGT5	-2.84195	4.90819	-15.5619	4.4263e-16	7.70094e-14
MYH15	2.91427	2.22546	15.508	4.85104e-16	8.36175e-14
CA12	2.03395	4.47002	15.3843	5.99328e-16	1.02359e-13
MIR100HG	-1.69747	5.96271	-15.2754	7.2276e-16	1.22317e-13
MYH16	3.80814	2.92512	15.0661	1.039e-15	1.74253e-13
PCDH7	-4.85602	3.29899	-14.9712	1.22644e-15	2.03852e-13
PCSK9	-3.65266	4.84361	-14.8523	1.51124e-15	2.48967e-13
HS3ST3B1	2.19923	4.33843	14.847	1.52533e-15	2.49084e-13
PYGB	-1.48734	8.88217	-14.6999	1.97884e-15	3.20331e-13
TTC9	-2.44183	3.73177	-14.4969	2.8436e-15	4.56349e-13
RAB37	-4.95271	1.20791	-14.4595	3.04149e-15	4.83935e-13
ADCY3	1.79712	5.66441	14.4182	3.27644e-15	5.169e-13
CARD11	2.28527	4.85411	14.3959	3.41075e-15	5.33444e-13
CCBE1	6.44458	3.24504	14.3915	3.43862e-15	5.33444e-13
ANXA5	-1.55069	9.53636	-14.2842	4.17554e-15	6.42413e-13
PGF	-3.33816	2.83477	-14.2555	4.39906e-15	6.71254e-13
GNG2	-4.58217	0.80647	-14.2132	4.75096e-15	7.19056e-13
C6orf223	-3.67754	1.97992	-14.1974	4.89009e-15	7.34144e-13
BEND3	-1.92547	4.68973	-14.0854	6.00148e-15	8.93788e-13
LRP4	3.20245	3.13045	14.0686	6.19002e-15	9.14551e-13
GPSM3	-2.1881	5.25278	-14.0639	6.24332e-15	9.15163e-13
NBEAL2	1.85414	5.91372	13.8723	8.89353e-15	1.29345e-12
PCDHB2	-3.68427	1.39406	-13.8253	9.70542e-15	1.40059e-12
PECAM1	-3.36833	1.98813	-13.8211	9.78166e-15	1.40073e-12
JAG1	-1.80682	7.82235	-13.7219	1.17706e-14	1.67268e-12
PDE7B	3.99494	2.27137	13.5816	1.53197e-14	2.16054e-12
OLFML2A	1.81095	5.0861	13.4928	1.81191e-14	2.53613e-12
GNAO1	2.4005	2.69975	13.4007	2.15788e-14	2.99784e-12
GEM	-1.78994	5.47282	-13.3628	2.31977e-14	3.19888e-12
CST1	-2.00395	6.6603	-13.3243	2.49665e-14	3.41747e-12
C15orf48	2.37714	3.05576	13.2982	2.62473e-14	3.56656e-12
FADS2	-1.55205	7.90938	-13.2861	2.68614e-14	3.62356e-12
CPVL	-1.90538	4.52424	-13.2422	2.92197e-14	3.91334e-12
DUSP6	-1.47283	7.72251	-13.2299	2.99195e-14	3.97844e-12
PARD6B	2.71247	3.61169	13.174	3.33135e-14	4.39832e-12
TFCP2L1	6.51075	1.01073	13.1634	3.40126e-14	4.459e-12
RASD2	4.46656	1.28253	13.1588	3.43081e-14	4.4663e-12
HLA-DRB5	3.77521	1.64935	13.0567	4.17972e-14	5.40345e-12
SPDEF	-2.88816	5.27857	-13.0383	4.33228e-14	5.56205e-12
CXADR	3.45598	3.36764	12.9027	5.64203e-14	7.19398e-12
MGAT4A	2.85507	3.04311	12.8797	5.90192e-14	7.47416e-12
GRIK4	2.60848	2.26232	12.8	6.90209e-14	8.68171e-12
MX1	2.624	2.79911	12.7941	6.98183e-14	8.72307e-12
IGHV3-30	-6.91796	-5.16422	-12.7669	7.37051e-14	9.1473e-12
ID1	-2.09252	5.38296	-12.7558	7.5302e-14	9.28359e-12
GJB3	4.54426	0.437256	12.7366	7.82001e-14	9.57745e-12
SPTBN2	2.07193	4.5834	12.637	9.5247e-14	1.1589e-11
SRGN	-1.82527	6.0673	-12.5442	1.14559e-13	1.38483e-11
NDP	-3.67045	1.25346	-12.5071	1.23376e-13	1.48178e-11
TM4SF1	-1.60895	7.49184	-12.4343	1.42767e-13	1.70368e-11
RARRES2	3.6708	1.27373	12.4211	1.46599e-13	1.73827e-11
ROBO1	-3.94547	4.1204	-12.4071	1.50777e-13	1.7765e-11
SHH	-2.70919	1.85196	-12.3798	1.59287e-13	1.86496e-11
ARSJ	-1.90287	5.73882	-12.293	1.89812e-13	2.20847e-11
PRSS3	-2.72055	4.11741	-12.2598	2.02979e-13	2.34699e-11
SDR16C5	-4.07384	0.411922	-12.2408	2.1097e-13	2.42433e-11
PITPNC1	-1.90721	4.81345	-12.1697	2.43809e-13	2.78451e-11
PLXNA2	-1.90397	5.90409	-12.1402	2.58903e-13	2.93886e-11
BMP2	-4.6916	1.94756	-12.085	2.89832e-13	3.27001e-11
LINC02009	3.44789	2.56943	12.0655	3.01629e-13	3.38261e-11
PCDH1	1.88783	2.99097	12.0304	3.24185e-13	3.61379e-11
MARCHF4	2.90533	3.32292	12.0168	3.33329e-13	3.69361e-11
ANTXR2	-1.64646	8.21222	-11.9569	3.77041e-13	4.15325e-11
ARTN	2.64907	2.24104	11.9108	4.14715e-13	4.54137e-11
LINC01605	2.60936	3.50188	11.8998	4.24237e-13	4.61847e-11
AC018629.1	-4.7856	-0.00179298	-11.7788	5.45375e-13	5.90273e-11
NR2F1-AS1	-2.64686	3.49889	-11.6825	6.66799e-13	7.17522e-11
CFP	-2.32918	3.48647	-11.5479	8.84949e-13	9.46794e-11
SHANK3	2.16885	4.11052	11.5258	9.27175e-13	9.86302e-11
TBC1D8	-1.85762	5.23705	-11.4917	9.96563e-13	1.05409e-10
LMO7	-1.66455	7.11626	-11.4783	1.02511e-12	1.07816e-10
ADAMTS14	4.04079	1.20055	11.4546	1.07802e-12	1.12744e-10
B4GALNT3	-3.7794	1.61026	-11.3849	1.24995e-12	1.29995e-10
ETS2	1.68782	5.49103	11.3813	1.25976e-12	1.30287e-10
ALOX5	5.66721	-0.541395	11.2823	1.55646e-12	1.60083e-10
TMEM255B	-1.80819	4.80542	-11.2667	1.6091e-12	1.64588e-10
TRAC	-2.65396	2.67101	-11.2476	1.6765e-12	1.70545e-10
PITPNM3	1.88978	5.05095	11.2346	1.72385e-12	1.74409e-10
NIPAL1	2.40754	3.74057	11.2183	1.78529e-12	1.79648e-10
C6orf132	1.83671	5.14447	11.215	1.79817e-12	1.79972e-10
RNF144A	6.17362	-0.535826	11.1668	1.99499e-12	1.98603e-10
CALM1	-1.31706	8.61993	-11.1583	2.03148e-12	2.01159e-10
TNFSF10	2.52407	3.23305	11.1477	2.07866e-12	2.04742e-10
PEAR1	-2.54188	4.24822	-11.1302	2.15859e-12	2.11497e-10
KIAA1549	2.03709	4.98796	11.0972	2.31823e-12	2.25106e-10
DDIT3	-2.15987	4.56539	-11.0965	2.32168e-12	2.25106e-10
ZFHX4	3.55428	3.36262	11.0914	2.34743e-12	2.26424e-10
SCNN1A	-1.68213	3.74633	-11.073	2.44306e-12	2.34433e-10
LSR	1.83229	4.61573	11.0542	2.54483e-12	2.42946e-10
ARHGEF5	4.87275	2.351	11.0353	2.6512e-12	2.5181e-10
RPH3AL	-1.84181	5.39969	-11.0216	2.73152e-12	2.58121e-10
PLPP3	-1.69663	4.75088	-11.011	2.79482e-12	2.62769e-10
PARM1	-3.76607	1.8655	-11.0084	2.81055e-12	2.6292e-10
ME2	1.67572	5.19371	10.9524	3.17527e-12	2.95554e-10
FAM133A	-4.14993	2.42213	-10.8683	3.81638e-12	3.53462e-10
MVB12B	2.27205	2.73389	10.8577	3.90613e-12	3.59983e-10
ZNF703	1.75883	5.61185	10.852	3.95534e-12	3.62722e-10
LDOC1	-2.42114	4.35627	-10.8442	4.02356e-12	3.67169e-10
ADGRB2	2.9817	2.28146	10.8414	4.04901e-12	3.6769e-10
ZNF503	-2.41143	3.38373	-10.8127	4.31281e-12	3.89744e-10
EPCAM	2.57897	2.72203	10.7823	4.6108e-12	4.1466e-10
LINC01088	6.07701	-0.863999	10.7401	5.06128e-12	4.52985e-10
ID4	-3.38408	1.38849	-10.7273	5.20609e-12	4.63716e-10
RAB3IL1	3.58367	2.47812	10.7209	5.27936e-12	4.68002e-10
MEF2C	-3.66729	2.78785	-10.6979	5.55537e-12	4.90137e-10
DYSF	1.86744	5.66612	10.6871	5.69048e-12	4.99689e-10
NALCN	-3.18054	1.85569	-10.6319	6.43112e-12	5.62074e-10
DMBT1	2.50409	3.48418	10.6111	6.73491e-12	5.85874e-10
KCNC4	2.95023	2.03959	10.5357	7.96889e-12	6.89995e-10
TMEM71	-2.2956	3.63634	-10.5314	8.0449e-12	6.93351e-10
DGAT2	-2.10084	3.46145	-10.5289	8.09102e-12	6.94113e-10
NUP210	1.80158	4.4477	10.5249	8.16263e-12	6.97043e-10
EMB	2.72895	3.32195	10.5124	8.39467e-12	7.13585e-10
TRIM16L	1.70358	4.70402	10.4919	8.78837e-12	7.43656e-10
KLF9	-2.34318	4.21046	-10.4756	9.11578e-12	7.6787e-10
DGCR5	4.85776	-0.610037	10.4526	9.59873e-12	8.0491e-10
AP000844.2	-4.63594	0.886905	-10.4267	1.01732e-11	8.49259e-10
ULK2	2.37742	2.53021	10.3681	1.16081e-11	9.64713e-10
PAK6	4.86299	0.426872	10.3348	1.25149e-11	1.03545e-09
FBXO17	1.98393	4.1859	10.3276	1.27191e-11	1.04671e-09
WARS	-1.33565	7.39205	-10.3261	1.27634e-11	1.04671e-09
PELI2	-5.73166	1.47888	-10.2868	1.39525e-11	1.13921e-09
PLB1	2.43595	2.68523	10.2672	1.45827e-11	1.18547e-09
P2RX6	3.66617	0.113894	10.2316	1.58111e-11	1.27974e-09
CHRM3	-4.84726	1.21652	-10.1422	1.93857e-11	1.56227e-09
FBXO41	1.68381	4.72687	10.1274	2.00511e-11	1.60893e-09
CYP1B1-AS1	4.29065	-0.141373	10.0895	2.18676e-11	1.74715e-09
CDH18	-7.27354	-1.95069	-10.0728	2.27469e-11	1.80964e-09
PLXNA4	-2.84232	1.70829	-10.0632	2.32249e-11	1.83981e-09
IRX1	-3.71607	0.905534	-10.0191	2.5701e-11	2.02733e-09
PAX8	1.92738	3.44521	10.0101	2.62375e-11	2.06091e-09
ATOH8	-3.44316	0.403124	-9.96933	2.88232e-11	2.2545e-09
ERRFI1	-1.38066	9.57465	-9.9674	2.89521e-11	2.25511e-09
EPB41L1	1.73327	4.85066	9.91853	3.24116e-11	2.51406e-09
IRX5	-2.21331	2.75144	-9.88697	3.48684e-11	2.69341e-09
ASIC1	2.39597	2.57546	9.86305	3.68567e-11	2.82773e-09
AFF3	-3.30468	5.12323	-9.86098	3.70347e-11	2.82773e-09
CXCR4	4.44723	2.05909	9.86065	3.70631e-11	2.82773e-09
ADAMTS9	2.74941	2.35106	9.81784	4.09392e-11	3.11071e-09
CTSS	2.49712	3.1622	9.81416	4.12909e-11	3.12468e-09
SOCS3	-1.62726	5.1568	-9.80905	4.1785e-11	3.14927e-09
SLC9A3-AS1	2.22486	3.23917	9.8023	4.24462e-11	3.18164e-09
SPOCK3	-4.95484	0.653746	-9.80121	4.25563e-11	3.18164e-09
GDF11	-1.6043	4.72096	-9.7962	4.3054e-11	3.20597e-09
CD96	-5.66471	-0.0655331	-9.79223	4.34608e-11	3.22337e-09
COLGALT2	-1.79014	4.58932	-9.78303	4.43957e-11	3.27965e-09
CCDC149	-1.87582	3.5427	-9.76529	4.62704e-11	3.40463e-09
PON2	2.40853	3.46842	9.75015	4.79343e-11	3.51317e-09
BCAR3	-1.36024	7.36325	-9.72691	5.06094e-11	3.69469e-09
LINC00330	-6.52627	-3.65505	-9.69212	5.49334e-11	3.99469e-09
RAB30	-1.9417	4.53834	-9.68328	5.60511e-11	4.0601e-09
LINC01234	-3.04386	0.591438	-9.67838	5.66989e-11	4.09111e-09
AC241952.1	2.29618	4.19642	9.64541	6.12594e-11	4.40311e-09
MIR137HG	-3.19447	3.5515	-9.6363	6.25844e-11	4.48104e-09
AC117402.1	-5.37119	-1.21386	-9.5807	7.13412e-11	5.08846e-09
HIPK2	1.97475	7.1132	9.56567	7.39064e-11	5.2513e-09
NEAT1	1.46597	8.61983	9.55561	7.56827e-11	5.35555e-09
ITGA10	-2.43352	3.66877	-9.55412	7.59489e-11	5.35555e-09
PI16	3.26784	0.187828	9.50351	8.56009e-11	6.01338e-09
LRRN4	4.84874	0.702745	9.49877	8.65703e-11	6.05862e-09
TMEM135	-1.72774	4.62058	-9.4561	9.57824e-11	6.67822e-09
MXRA8	-1.71153	5.67824	-9.43456	1.00811e-10	7.00258e-09
EDN2	3.57856	-0.261017	9.43241	1.01326e-10	7.01218e-09
PAX8-AS1	1.51632	5.55786	9.42789	1.02421e-10	7.06172e-09
FKBP5	1.41229	6.19783	9.35954	1.20527e-10	8.27943e-09
TPBG	-1.46751	6.21258	-9.24771	1.57517e-10	1.07806e-08
GRAMD1B	5.47083	-0.864925	9.23803	1.61246e-10	1.09954e-08
CCDC3	2.82095	2.12786	9.22196	1.67568e-10	1.13849e-08
PIWIL1	-6.11844	-4.48706	-9.21993	1.68457e-10	1.14036e-08
RGCC	-3.42658	2.16332	-9.19768	1.7765e-10	1.19678e-08
HIC1	2.48713	2.41049	9.19668	1.78077e-10	1.19678e-08
SH3PXD2B	2.4006	3.06723	9.15597	1.96439e-10	1.31543e-08
RHOD	1.85512	3.77121	9.14452	2.01941e-10	1.34743e-08
UBE2E3	-1.48437	6.82356	-9.13589	2.06195e-10	1.3709e-08
DAPK2	4.10045	1.08753	9.09487	2.27699e-10	1.50848e-08
RHPN1	2.19572	4.41653	9.08222	2.34779e-10	1.54987e-08
AGMAT	2.87246	1.7604	9.06948	2.42144e-10	1.59284e-08
GPER1	2.74052	1.87657	8.99355	2.91194e-10	1.90876e-08
EPHA10	4.37391	-0.646715	8.98741	2.95585e-10	1.93074e-08
AC090409.1	3.5435	1.97642	8.98562	2.96873e-10	1.93237e-08
LINC01929	-6.74109	-0.666973	-8.96417	3.13087e-10	2.03081e-08
CD99L2	-1.3589	7.26281	-8.94873	3.24807e-10	2.09952e-08
ILDR2	1.91128	4.37816	8.94087	3.31095e-10	2.13275e-08
SOBP	-4.88793	-1.69048	-8.92773	3.41914e-10	2.19485e-08
CCDC68	2.77267	3.12674	8.90901	3.57905e-10	2.28961e-08
MAN1A1	-2.49311	4.12257	-8.89305	3.7215e-10	2.37258e-08
SLC4A3	2.78772	2.56766	8.88443	3.80094e-10	2.41496e-08
TSTD1	2.67785	1.59134	8.83589	4.28123e-10	2.71086e-08
RIMS2	3.76447	1.55638	8.82987	4.34504e-10	2.74194e-08
FNDC4	5.37221	1.88635	8.82702	4.37616e-10	2.75225e-08
SERPIND1	-4.15983	0.48694	-8.82404	4.40779e-10	2.76281e-08
CDC42BPG	1.98703	2.19137	8.79718	4.70857e-10	2.94143e-08
ARSI	2.20819	1.22006	8.79297	4.75765e-10	2.96216e-08
CHRDL1	-5.41592	1.59343	-8.76678	5.07527e-10	3.14937e-08
BAIAP2L1	1.51938	5.48074	8.74884	5.30406e-10	3.28041e-08
SERPINB2	-4.35705	1.05608	-8.74727	5.32462e-10	3.28222e-08
TFF2	-3.25365	-0.495467	-8.73397	5.50229e-10	3.38055e-08
WT1	4.9273	-0.134674	8.7294	5.56506e-10	3.40372e-08
EBF4	2.32546	3.88136	8.72854	5.57657e-10	3.40372e-08
TMEM229B	2.92128	1.30089	8.72481	5.62806e-10	3.42392e-08
STS	1.65747	5.22321	8.71897	5.70993e-10	3.46241e-08
LINC02562	-5.59587	-1.89263	-8.68507	6.21054e-10	3.75375e-08
SLC2A3	-1.50237	5.74092	-8.66817	6.47452e-10	3.90064e-08
EPG5	1.84105	6.51673	8.64181	6.9117e-10	4.15059e-08
SYT2	-2.68718	0.459595	-8.63225	7.07753e-10	4.23201e-08
CD63	-1.56015	8.70548	-8.63139	7.09275e-10	4.23201e-08
CPT1C	-1.87841	3.73224	-8.61076	7.46556e-10	4.44022e-08
TLN2	1.83802	4.39578	8.5992	7.68312e-10	4.55506e-08
DSC2	-2.98871	3.38278	-8.5703	8.25583e-10	4.87907e-08
PDE4DIP	1.62575	5.38915	8.56626	8.33948e-10	4.91098e-08
HEY1	-4.05887	0.624904	-8.56515	8.3626e-10	4.91098e-08
TLR2	2.29109	2.53403	8.55903	8.49102e-10	4.97072e-08
PTGS2	-4.60899	2.45043	-8.55762	8.52106e-10	4.97267e-08
ETNK2	1.98797	3.90152	8.53682	8.97433e-10	5.205e-08
ZNF175	1.76806	4.48369	8.53679	8.97511e-10	5.205e-08
OTUB2	-1.50547	4.93883	-8.5035	9.7527e-10	5.6384e-08
LOXL1-AS1	2.59781	3.44669	8.50119	9.80928e-10	5.65355e-08
GAS7	-4.54783	-0.991145	-8.47419	1.04946e-09	6.02987e-08
ARHGEF35	3.92516	0.58298	8.44016	1.14282e-09	6.54605e-08
ID3	-1.8181	3.43391	-8.3637	1.3848e-09	7.90779e-08
DNMT3A	2.16911	3.70257	8.32833	1.51384e-09	8.61822e-08
ITGB2-AS1	-3.91704	0.824672	-8.31566	1.563e-09	8.87099e-08
RAB15	1.9672	3.22847	8.3036	1.6113e-09	9.1173e-08
MAPRE3	2.14383	3.08662	8.29862	1.6317e-09	9.20474e-08
GAPDH	-1.38513	11.5248	-8.26741	1.76563e-09	9.92362e-08
FST	-1.61506	5.5385	-8.26648	1.76979e-09	9.92362e-08
SLC12A7	1.50779	5.33804	8.25816	1.80742e-09	1.00839e-07
PLCXD1	2.0311	2.66343	8.25777	1.80921e-09	1.00839e-07
TUB	3.48649	0.850876	8.20206	2.08352e-09	1.15782e-07
S100P	-3.26895	0.484006	-8.18467	2.17761e-09	1.20424e-07
EPHB3	-1.95048	1.16528	-8.18424	2.17999e-09	1.20424e-07
SH2D5	1.72897	4.27951	8.16647	2.28065e-09	1.25495e-07
AC037198.1	2.7256	1.45469	8.16567	2.28528e-09	1.25495e-07
FAM109B	4.08786	-1.15402	8.15182	2.36727e-09	1.29615e-07
LPXN	-1.46771	5.29177	-8.13034	2.50027e-09	1.36496e-07
SIRPA	3.30142	0.667781	8.08786	2.78632e-09	1.51667e-07
ZNF804A	-4.66723	2.64056	-8.07474	2.88132e-09	1.56381e-07
AC245041.2	2.4265	2.81472	8.05918	2.9981e-09	1.62246e-07
TPI1	-1.47865	9.20112	-8.05606	3.02205e-09	1.63068e-07
PTK2B	2.12937	2.58006	8.01038	3.39686e-09	1.82763e-07
TP73-AS1	1.82773	3.594	8.00599	3.43533e-09	1.83775e-07
RHBDL2	2.57728	1.57568	8.00598	3.43542e-09	1.83775e-07
MANSC1	-2.0513	2.93824	-7.99942	3.49367e-09	1.86356e-07
BEND6	2.4488	2.03557	7.99608	3.52373e-09	1.87422e-07
LINC00472	2.19143	3.48034	7.98646	3.61171e-09	1.91554e-07
SOCS1	2.24473	1.10946	7.94355	4.03245e-09	2.13261e-07
ATP9B	1.56989	4.35755	7.92275	4.2541e-09	2.24346e-07
LY6K	-3.11616	0.957082	-7.91159	4.37803e-09	2.3023e-07
PLOD2	-1.4463	7.15481	-7.90486	4.45453e-09	2.33142e-07
MISP	-2.08751	3.37107	-7.90452	4.45845e-09	2.33142e-07
ZNF514	1.76189	4.49085	7.86898	4.88627e-09	2.54798e-07
F2R	-1.41387	6.49621	-7.86744	4.90573e-09	2.55098e-07
HIP1	1.71038	4.48524	7.85197	5.10558e-09	2.6475e-07
CERS4	2.15985	1.48462	7.84249	5.23214e-09	2.7056e-07
NEDD4L	1.3782	7.57752	7.83552	5.32718e-09	2.74711e-07
SLC38A2	-1.42271	8.90972	-7.83128	5.3859e-09	2.76972e-07
HTR1D	2.70647	1.72675	7.82495	5.47466e-09	2.80761e-07
COBL	3.12285	-0.176075	7.81953	5.55194e-09	2.83942e-07
ATP6V0A4	1.99588	2.59798	7.80195	5.81043e-09	2.9629e-07
ALDH5A1	1.99052	2.68327	7.80096	5.82521e-09	2.9629e-07
RAPGEF3	-2.30854	3.06608	-7.78936	6.00297e-09	3.04499e-07
MIR3681HG	-2.25858	1.05185	-7.78138	6.12835e-09	3.10015e-07
MUC5AC	-4.69544	-0.460793	-7.78023	6.14689e-09	3.1011e-07
FGF5	-2.24597	4.56501	-7.72709	7.0552e-09	3.54134e-07
AC245041.1	2.74715	1.92459	7.72696	7.05757e-09	3.54134e-07
SAA1	3.67109	3.52542	7.7249	7.09548e-09	3.55079e-07
FAM155A	-5.84782	1.73488	-7.71289	7.3239e-09	3.65527e-07
LOXL1	2.84225	3.42008	7.70783	7.41727e-09	3.69197e-07
RHOJ	-3.43859	2.50621	-7.70295	7.51202e-09	3.72559e-07
CHRNB1	1.40682	5.62381	7.7023	7.52483e-09	3.72559e-07
FBXO2	3.19023	0.878624	7.63652	8.93111e-09	4.41012e-07
ADGRL2	-2.01236	5.26679	-7.63517	8.96264e-09	4.41398e-07
BEX2	-2.51285	2.30886	-7.63085	9.06419e-09	4.45222e-07
ARHGEF34P	3.92436	0.269209	7.61137	9.53708e-09	4.67217e-07
CACNA2D1	2.13097	3.01798	7.58645	1.0179e-08	4.96547e-07
LRRC15	4.05581	0.00487144	7.58607	1.01891e-08	4.96547e-07
LINC01559	-5.77222	-1.96043	-7.5752	1.0488e-08	5.09775e-07
ADAM28	3.11307	0.347232	7.56678	1.07165e-08	5.18896e-07
ALDH1A3	2.37283	2.92329	7.56605	1.07368e-08	5.18896e-07
ALDH3A1	-4.28032	-0.302513	-7.56526	1.07592e-08	5.18896e-07
GLS	1.41009	6.85219	7.53878	1.15318e-08	5.5472e-07
CREB3L2	1.47986	6.66989	7.53265	1.17185e-08	5.62247e-07
MAN1C1	3.85638	-0.503798	7.52289	1.20225e-08	5.75349e-07
SIPA1L2	-2.72302	2.0608	-7.50511	1.25964e-08	6.01267e-07
GLB1L2	-2.30921	1.33406	-7.49979	1.27735e-08	6.07392e-07
ARHGAP30	-3.87208	0.713166	-7.49931	1.27899e-08	6.07392e-07
ZBTB38	1.61522	7.0128	7.49518	1.29291e-08	6.1244e-07
ESRP2	2.19241	2.43968	7.47869	1.35014e-08	6.36808e-07
HRASLS5	4.95974	-4.0318	7.47844	1.3512e-08	6.36808e-07
KLHL5	-1.43241	7.39874	-7.47199	1.37415e-08	6.45948e-07
SLC30A10	-3.98377	0.00552577	-7.47106	1.37753e-08	6.45948e-07
RTKN	1.69052	4.376	7.46747	1.39056e-08	6.50419e-07
CDCA4	-1.33239	6.43639	-7.46406	1.40309e-08	6.54637e-07
CD9	-1.4057	7.36102	-7.44781	1.46435e-08	6.8151e-07
HCLS1	-2.88469	1.12561	-7.43558	1.51228e-08	7.0206e-07
CNTNAP3	-1.94132	3.20394	-7.42959	1.53631e-08	7.11439e-07
AC025569.1	-2.28941	1.29166	-7.42533	1.55364e-08	7.17682e-07
SPANXC	-6.19683	-1.97627	-7.4124	1.60897e-08	7.414e-07
KRT86	-2.96398	2.09175	-7.39805	1.66947e-08	7.6738e-07
DPYSL3	-2.36873	1.99539	-7.36484	1.82244e-08	8.35627e-07
MAOB	3.36149	-0.188785	7.36265	1.833e-08	8.38405e-07
PKP2	-1.48111	5.82601	-7.35245	1.88306e-08	8.59192e-07
B4GALNT4	2.62137	2.40832	7.3431	1.93022e-08	8.78555e-07
LINC01411	3.08341	0.648557	7.3274	2.01202e-08	9.13555e-07
THBS1	1.45341	9.89043	7.29815	2.17404e-08	9.84718e-07
BMP3	-6.09523	-1.73308	-7.28266	2.26709e-08	1.02437e-06
MAGEC2	-4.93567	-0.0392044	-7.27575	2.30732e-08	1.04003e-06
MB	2.21023	1.0109	7.26888	2.3494e-08	1.05643e-06
TRIML2	-4.31917	1.65265	-7.26781	2.3562e-08	1.05694e-06
CXCL16	2.37417	0.692309	7.25945	2.40895e-08	1.078e-06
C16orf74	2.69948	1.46537	7.23761	2.55273e-08	1.13961e-06
EPHA5	-5.18151	1.38832	-7.2139	2.71937e-08	1.2111e-06
AXIN2	-2.12146	2.11431	-7.20941	2.75142e-08	1.22245e-06
SNHG18	5.24428	-1.37153	7.20808	2.76185e-08	1.22416e-06
SLC1A7	-4.88866	-0.554633	-7.19566	2.8543e-08	1.26213e-06
SPON2	3.08129	0.957424	7.18515	2.93491e-08	1.2947e-06
DAAM1	1.54698	4.61977	7.16481	3.09826e-08	1.36353e-06
SLITRK5	-3.5704	1.87423	-7.13376	3.36567e-08	1.47772e-06
CDK15	2.87652	1.00841	7.08684	3.81487e-08	1.671e-06
RNF128	2.46461	1.8268	7.07187	3.97065e-08	1.73515e-06
CCDC80	1.36281	5.44817	7.07078	3.98228e-08	1.73616e-06
SIX1	-1.38421	5.4047	-7.06379	4.05749e-08	1.76482e-06
FAM239A	5.25551	-2.48883	7.06106	4.08831e-08	1.77408e-06
ERCC6	1.65838	4.32741	7.05511	4.15277e-08	1.79786e-06
AC010776.2	5.355	-1.00934	7.05401	4.16641e-08	1.79958e-06
SESN3	-2.4668	2.9342	-7.04645	4.25023e-08	1.82775e-06
STMN3	1.82476	3.94688	7.04636	4.25127e-08	1.82775e-06
PSD4	2.30544	2.99445	7.03714	4.35746e-08	1.86909e-06
NHSL2	-4.05773	0.432842	-7.02344	4.52045e-08	1.93454e-06
LAIR2	-6.43838	-1.08435	-7.01431	4.63936e-08	1.98088e-06
LZTS1	-2.96314	-1.21843	-7.00736	4.71951e-08	2.01049e-06
ADAMTS6	2.03239	3.69138	6.99533	4.87433e-08	2.0717e-06
CHAC1	-1.7913	3.79932	-6.98621	4.99508e-08	2.11819e-06
CARD16	-3.47861	0.284723	-6.95479	5.43486e-08	2.29944e-06
MAOA	-1.74122	4.30017	-6.94902	5.51992e-08	2.33013e-06
RNF144B	-1.94148	3.59858	-6.93926	5.66664e-08	2.38665e-06
TANC1	1.65451	5.4172	6.89083	6.45556e-08	2.71279e-06
DDX53	-5.00921	-3.71912	-6.86881	6.85171e-08	2.87278e-06
PNMA1	-1.2813	7.27943	-6.86054	7.00485e-08	2.93039e-06
AC091182.2	3.25158	2.06692	6.83432	7.51842e-08	3.13818e-06
PGK1	-1.25797	9.65052	-6.82312	7.74929e-08	3.22731e-06
PRKG1	-3.448	1.91267	-6.81936	7.82846e-08	3.25301e-06
EPHB6	-2.12873	-0.077941	-6.81279	7.96868e-08	3.3039e-06
FAM83H	2.2302	1.98825	6.79654	8.32654e-08	3.4446e-06
DPF3	-1.76253	3.7087	-6.78365	8.62203e-08	3.55893e-06
PCDH9	-3.71742	1.22504	-6.7784	8.74533e-08	3.60184e-06
TSPOAP1	1.71475	2.41012	6.76532	9.06043e-08	3.72338e-06
WNT7B	-1.39928	5.79459	-6.75985	9.19548e-08	3.77055e-06
TRIM29	2.26603	-0.605886	6.75238	9.38363e-08	3.83924e-06
ENO2	-1.35115	7.09944	-6.749	9.46993e-08	3.86606e-06
IL24	2.0652	3.30023	6.73431	9.85422e-08	4.01414e-06
ZNF236-DT	2.87085	0.858792	6.73186	9.91994e-08	4.03209e-06
IL1RN	5.70136	-2.55361	6.72469	1.01217e-07	4.10513e-06
KCNIP3	1.77371	3.70017	6.71723	1.03214e-07	4.17703e-06
ZNF117	3.28454	1.1103	6.71086	1.05012e-07	4.24057e-06
ARHGAP28	-4.60015	0.630334	-6.69421	1.09877e-07	4.42741e-06
KIR3DX1	-5.31989	-1.20325	-6.6928	1.1033e-07	4.43606e-06
RSAD2	2.56306	-0.656985	6.68812	1.11698e-07	4.4814e-06
HDX	-3.58845	1.41994	-6.6853	1.12557e-07	4.50614e-06
AC005180.2	-3.83959	-0.729704	-6.67518	1.15692e-07	4.62172e-06
MALT1	1.68388	5.18761	6.65934	1.2078e-07	4.81466e-06
AL713998.1	-2.71021	1.52931	-6.65378	1.2262e-07	4.87754e-06
AP003555.2	-4.59494	-2.37907	-6.64898	1.24241e-07	4.93149e-06
CX3CL1	2.78778	0.400843	6.639	1.27646e-07	5.05587e-06
TOGARAM2	2.19886	1.9872	6.63168	1.30214e-07	5.14663e-06
AC005077.4	-3.00424	1.62953	-6.6298	1.3088e-07	5.16198e-06
CRLF2	-1.84803	1.04827	-6.60776	1.38971e-07	5.46951e-06
CCDC190	2.07524	2.20378	6.59737	1.4296e-07	5.61466e-06
FAM86LP	5.21707	-0.462687	6.59076	1.4561e-07	5.70055e-06
PSMG3-AS1	2.24063	1.6777	6.59025	1.4576e-07	5.70055e-06
MAGI2-AS3	5.11916	0.895903	6.57839	1.50594e-07	5.87727e-06
SLC14A1	-4.93849	-0.524407	-6.57089	1.53688e-07	5.98547e-06
VLDLR	-1.59075	4.50434	-6.5652	1.56061e-07	6.06519e-06
ALDH2	1.35417	5.45604	6.5538	1.60988e-07	6.24364e-06
DBH-AS1	2.35437	2.17431	6.54694	1.6403e-07	6.34839e-06
LAPTM5	-1.26452	6.16278	-6.54532	1.64755e-07	6.36324e-06
NR3C2	-2.27093	3.96264	-6.54211	1.66206e-07	6.406e-06
ST6GAL1	-2.32678	2.50018	-6.5306	1.71507e-07	6.59665e-06
LINC00589	-4.56367	-0.979486	-6.52599	1.73697e-07	6.6671e-06
IL11	-1.52655	5.6764	-6.51142	1.8073e-07	6.92276e-06
ATP8B2	-1.56602	5.07088	-6.49395	1.89567e-07	7.24635e-06
ANKRD1	-1.28734	8.54687	-6.48471	1.94419e-07	7.40829e-06
G0S2	1.44731	7.18376	6.48437	1.94599e-07	7.40829e-06
GCKR	4.92678	-0.349889	6.46608	2.04628e-07	7.77421e-06
AL355312.3	-2.44083	1.6111	-6.46377	2.05877e-07	7.80571e-06
SLC7A4	5.00867	-4.20321	6.45712	2.09716e-07	7.93509e-06
FADS3	1.47699	5.74302	6.45413	2.11379e-07	7.98183e-06
AC005180.1	-4.6165	-1.38219	-6.44635	2.15955e-07	8.13808e-06
ARHGEF25	3.51711	-1.68313	6.43317	2.23867e-07	8.41922e-06
GYG2	3.42996	-0.676311	6.43011	2.25747e-07	8.4728e-06
VAT1L	-5.8757	-2.01653	-6.42678	2.28066e-07	8.5426e-06
AK5	-2.9924	1.56248	-6.41995	2.32122e-07	8.67708e-06
IGFBP1	-1.47218	5.49637	-6.41666	2.3422e-07	8.73796e-06
EDNRA	-3.85089	0.70393	-6.40251	2.43488e-07	9.06554e-06
RASSF9	-3.85356	-0.306496	-6.39478	2.48705e-07	9.2413e-06
CD180	4.93703	-3.85434	6.38775	2.53606e-07	9.40465e-06
CDK20	3.22057	0.107445	6.37539	2.62285e-07	9.70714e-06
PTPRN2	-3.16742	-0.0564164	-6.35593	2.76674e-07	1.02194e-05
ZDHHC23	2.0027	2.31666	6.35023	2.8104e-07	1.03601e-05
ADA	2.89025	0.721318	6.32282	3.0302e-07	1.11483e-05
SHANK2	-2.01988	3.71514	-6.31947	3.05822e-07	1.12292e-05
AC004540.2	5.22784	-3.05948	6.30737	3.16305e-07	1.15912e-05
GLRX	-1.50725	5.28647	-6.30267	3.2028e-07	1.17138e-05
CPNE7	2.57626	1.75366	6.2906	3.3109e-07	1.20854e-05
CSGALNACT2	-1.34648	6.76902	-6.2898	3.31813e-07	1.20881e-05
NUP160	1.4184	6.64937	6.28082	3.40114e-07	1.23663e-05
SNX10	2.43135	1.60159	6.27021	3.50196e-07	1.27081e-05
APCS	-6.60422	-1.14845	-6.26479	3.56442e-07	1.29096e-05
LRFN4	1.56702	5.28639	6.26226	3.5794e-07	1.29387e-05
CHST4	4.27082	-2.64399	6.24937	3.70901e-07	1.33812e-05
C2orf42	1.49644	3.30697	6.24624	3.74085e-07	1.34699e-05
SAMD5	-3.16832	1.91457	-6.24111	3.79409e-07	1.36353e-05
SPOCK1	-2.38705	0.946321	-6.23776	3.82927e-07	1.37352e-05
ASPHD1	1.80829	3.45264	6.22711	3.94338e-07	1.41173e-05
RIMS3	2.10671	1.25433	6.21851	4.03792e-07	1.4428e-05
SLC4A11	-1.42576	5.29965	-6.20877	4.14781e-07	1.47923e-05
LGR5	-4.10502	-0.41697	-6.20383	4.20494e-07	1.49673e-05
PPP1R3G	-2.30787	0.740504	-6.1914	4.35144e-07	1.54304e-05
ZC3H11B	-5.31467	-0.524195	-6.19159	4.35162e-07	1.54304e-05
SPINK4	5.92954	-1.59874	6.16848	4.6419e-07	1.64284e-05
COL16A1	2.25096	1.51424	6.13897	5.02907e-07	1.77649e-05
ADGRG2	-3.22987	-0.0416552	-6.1339	5.10004e-07	1.79815e-05
SNORD67	3.62585	-1.85762	6.13014	5.15338e-07	1.81352e-05
DOCK10	-2.28792	3.16547	-6.12919	5.16691e-07	1.81485e-05
IL1R1	1.67733	2.9222	6.12505	5.2263e-07	1.83226e-05
PCDHB12	-3.03759	0.734796	-6.11508	5.37231e-07	1.8799e-05
CCR7	-4.08843	-0.830213	-6.11309	5.4023e-07	1.88685e-05
SEMA5A	5.64222	-1.2536	6.09391	5.70194e-07	1.98594e-05
AREG	-1.41206	5.52224	-6.09321	5.70732e-07	1.98594e-05
PCDHB8	-2.74146	1.22242	-6.0847	5.84322e-07	2.02943e-05
AC044810.2	-4.96604	-0.839261	-6.08344	5.86557e-07	2.0334e-05
SPTB	-3.06583	-0.501897	-6.08033	5.91441e-07	2.04652e-05
BOC	-1.76653	1.98304	-6.07477	6.00607e-07	2.07438e-05
IL18	-1.68751	3.92647	-6.06774	6.12411e-07	2.11123e-05
SARDH	1.87295	3.56466	6.05292	6.38054e-07	2.19556e-05
TMPRSS2	2.46823	-0.156129	6.04124	6.59024e-07	2.26354e-05
KLRC2	-3.55576	0.0781166	-6.03791	6.65142e-07	2.28035e-05
FBXO27	1.64148	4.42238	6.03415	6.72107e-07	2.29999e-05
FUZ	-1.83447	2.33513	-6.03135	6.77338e-07	2.31364e-05
TRPV2	-2.33324	0.826512	-6.0228	6.93562e-07	2.36472e-05
ADAMTSL2	3.77318	-2.78044	6.02049	6.98033e-07	2.37561e-05
SAA2	2.98745	1.79938	6.01688	7.05047e-07	2.3951e-05
PAPPA	-3.02131	2.61006	-6.00258	7.33545e-07	2.48311e-05
NCS1	1.35238	5.82399	6.00255	7.33623e-07	2.48311e-05
PDE1C	-4.3185	2.38162	-5.99494	7.49319e-07	2.53164e-05
MYL6	-1.41406	8.7805	-5.98799	7.63844e-07	2.57604e-05
F13A1	-3.27538	0.489923	-5.94638	8.57324e-07	2.88606e-05
CYB5R2	-2.97773	-0.0208047	-5.94389	8.6328e-07	2.90087e-05
SSX1	-4.61301	0.598764	-5.93698	8.80155e-07	2.95225e-05
CST7	2.08621	1.25056	5.93318	8.89317e-07	2.97761e-05
SLC44A5	-4.31777	1.00352	-5.92888	9.00091e-07	3.00827e-05
AC023449.2	-5.24899	-0.140932	-5.922	9.17967e-07	3.06252e-05
VDR	1.58967	3.29855	5.91011	9.4819e-07	3.15769e-05
MYLK	1.48416	5.89028	5.89511	9.88547e-07	3.28621e-05
ACTR3C	2.99745	0.180658	5.89013	1.00232e-06	3.32606e-05
EYA1	-4.61451	-1.18691	-5.88424	1.01906e-06	3.37558e-05
SMIM31	-4.29026	-0.677988	-5.86955	1.06145e-06	3.50975e-05
LTB	3.30738	-0.243552	5.8677	1.06682e-06	3.52126e-05
AC022784.1	5.03655	-4.29705	5.86444	1.07703e-06	3.54868e-05
SPNS2	-1.50664	3.83024	-5.86232	1.0829e-06	3.5617e-05
SH3PXD2A-AS1	-2.51944	-0.013301	-5.83713	1.16151e-06	3.81352e-05
VSIG1	-3.47808	-0.580511	-5.8349	1.16874e-06	3.8305e-05
TNK1	1.6416	2.79935	5.83271	1.1759e-06	3.84719e-05
CACHD1	-1.85648	2.74995	-5.82517	1.20081e-06	3.92181e-05
GRAMD4	1.55853	4.22953	5.82139	1.21353e-06	3.95538e-05
PIAS2	1.55037	4.16332	5.82085	1.21534e-06	3.95538e-05
PTPRF	1.32306	8.90545	5.80962	1.25395e-06	4.07391e-05
NDRG2	3.32105	-1.48563	5.80005	1.28781e-06	4.17664e-05
TRIM24	1.34774	5.45339	5.79863	1.29292e-06	4.18592e-05
ANXA8L1	1.85699	1.90916	5.79672	1.2998e-06	4.20088e-05
POLQ	1.70258	3.83203	5.79589	1.3028e-06	4.20329e-05
UBALD2	-1.50644	6.52992	-5.79055	1.32234e-06	4.25894e-05
SEMA3D	3.39076	1.37971	5.7826	1.35196e-06	4.34682e-05
ACOXL	4.2833	-0.469915	5.77143	1.39482e-06	4.47688e-05
FSIP2	-3.6585	1.34705	-5.75858	1.44553e-06	4.63168e-05
RAPH1	2.15362	4.71851	5.75252	1.47015e-06	4.70245e-05
TMEM74	-2.86463	0.149223	-5.74331	1.50838e-06	4.81645e-05
ARHGEF4	1.44517	4.14842	5.74267	1.51108e-06	4.81682e-05
C10orf25	-2.39547	1.01478	-5.73661	1.53684e-06	4.8888e-05
MYORG	1.60617	3.59523	5.73612	1.53891e-06	4.8888e-05
FFAR4	3.43929	-1.65288	5.73036	1.56387e-06	4.95961e-05
HOXC8	-3.54141	-0.306296	-5.72768	1.5756e-06	4.98833e-05
DTNA	-2.28423	3.48718	-5.72475	1.58849e-06	5.02059e-05
KAZN	1.484	3.68373	5.7206	1.60699e-06	5.07047e-05
PCDHGA3	-4.68652	-1.5842	-5.70982	1.65649e-06	5.2178e-05
AC125793.1	-5.03865	-3.66282	-5.69195	1.74167e-06	5.47683e-05
BCHE	5.50579	-2.42447	5.69052	1.74966e-06	5.4927e-05
G2E3-AS1	-4.39136	-3.01548	-5.68562	1.77196e-06	5.55333e-05
MT1X	-1.62564	5.06179	-5.63806	2.02328e-06	6.33032e-05
ASAP1	1.51799	6.73411	5.62706	2.08644e-06	6.51697e-05
EIF2B2	-1.2765	6.14299	-5.61536	2.15573e-06	6.72212e-05
KLC3	2.27774	1.35945	5.60186	2.23859e-06	6.96883e-05
TINAGL1	1.29661	6.721	5.59886	2.25745e-06	7.00808e-05
HLA-B	1.34775	8.24759	5.59866	2.25873e-06	7.00808e-05
AC098864.1	-3.71652	0.993566	-5.59069	2.30964e-06	7.15411e-05
PCDHB9	-1.96619	1.78169	-5.58827	2.32525e-06	7.1905e-05
IDS	-1.30742	7.74115	-5.58263	2.3622e-06	7.29264e-05
RAP1GAP	2.01909	0.706419	5.57533	2.41093e-06	7.43076e-05
RNASE1	4.78857	-4.51329	5.5705	2.44465e-06	7.52224e-05
LURAP1L	-2.2095	2.92689	-5.56671	2.46971e-06	7.57507e-05
DGKI	2.85917	1.22581	5.56667	2.46996e-06	7.57507e-05
FADS1	-1.21866	7.98322	-5.55017	2.58659e-06	7.91972e-05
EHD3	3.10945	0.218465	5.54056	2.6571e-06	8.12226e-05
ALG1L5P	4.90915	-0.299003	5.53602	2.69239e-06	8.21664e-05
SBK3	-2.78801	0.682725	-5.53323	2.71209e-06	8.26323e-05
IL1RL2	4.67462	-1.33419	5.53154	2.72584e-06	8.28065e-05
FN1	-1.56608	9.58552	-5.53131	2.72671e-06	8.28065e-05
GAL	3.1696	-0.717044	5.51568	2.84859e-06	8.63669e-05
MAGED2	-1.23351	7.17133	-5.50668	2.92123e-06	8.84255e-05
GATA6-AS1	3.12163	-0.239327	5.50556	2.93039e-06	8.85586e-05
DSP	1.43315	7.72536	5.50063	2.9711e-06	8.96434e-05
NOD2	4.08536	-3.06567	5.49713	3.00056e-06	9.03857e-05
PCOLCE2	2.34306	1.61575	5.48123	3.13686e-06	9.43388e-05
STK32A	-5.25618	-1.87019	-5.47863	3.16275e-06	9.49641e-05
NR4A2	-1.84524	3.31171	-5.47564	3.18629e-06	9.55168e-05
KITLG	1.62469	3.43921	5.47424	3.19879e-06	9.57374e-05
SOX21	-4.48057	-0.740841	-5.46856	3.25079e-06	9.71375e-05
SMAD6	-1.59569	2.57306	-5.46766	3.25824e-06	9.72043e-05
ABLIM1	1.37038	6.92813	5.4655	3.27798e-06	9.76367e-05
BMPER	2.50129	1.61148	5.45119	3.41199e-06	0.000101466
SPTBN5	1.85497	2.552	5.45051	3.41856e-06	0.000101499
CXCL8	-1.65223	5.25497	-5.4365	3.55526e-06	0.00010539
CCDC78	1.76958	2.76145	5.42417	3.68018e-06	0.000108919
PCDHGA4	-2.69204	1.46397	-5.4219	3.7036e-06	0.000109439
EBI3	2.86374	-0.714911	5.40561	3.87653e-06	0.000114367
PSAPL1	3.49104	-4.51976	5.39508	3.99267e-06	0.000117607
KIF21B	3.44992	-0.464657	5.39293	4.01676e-06	0.00011813
TSPAN1	-1.84161	2.65638	-5.37751	4.194e-06	0.000123148
LRP1B	-4.25618	-0.904485	-5.36574	4.33528e-06	0.000127095
NOG	1.36124	5.75165	5.363	4.36799e-06	0.000127853
PCDHB16	-2.30707	1.33651	-5.36198	4.3805e-06	0.000128018
EGLN3	-1.46319	1.97412	-5.36079	4.39517e-06	0.000128245
MEGF6	2.24594	2.07992	5.35696	4.44265e-06	0.000129428
ANXA8	1.98069	1.76221	5.33782	4.68744e-06	0.000136346
TRBV6-5	5.13251	-3.40974	5.33625	4.71232e-06	0.000136856
ARHGAP22	1.33307	5.56623	5.3297	4.79529e-06	0.000139049
MARCHF3	1.49183	3.56235	5.3267	4.83578e-06	0.000140004
ENTPD3	-2.06275	1.73616	-5.32505	4.85826e-06	0.000140396
AC124067.2	2.26038	-0.166932	5.3246	4.86437e-06	0.000140396
CAD	1.22035	7.50052	5.31971	4.93148e-06	0.000142112
WFDC3	-2.03703	1.21411	-5.31761	4.96055e-06	0.000142729
IQSEC2	-1.32357	5.53465	-5.30951	5.07456e-06	0.000145784
TLR4	-1.61268	5.65429	-5.30612	5.12301e-06	0.000146949
VNN1	3.29803	1.04214	5.29761	5.24662e-06	0.000150263
PRSS2	1.78125	3.8134	5.29456	5.29172e-06	0.000151322
ARHGAP40	-1.70815	3.46804	-5.28644	5.41355e-06	0.000154568
PHLDA2	-1.4697	6.95582	-5.25824	5.85888e-06	0.000167028
RBM47	1.33442	3.97785	5.23925	6.17935e-06	0.000175894
ADORA1	4.70648	-1.89795	5.22973	6.34956e-06	0.000180463
BCL11A	-3.98259	-0.958891	-5.22785	6.38067e-06	0.000181071
EIF4E3	-2.16875	1.85511	-5.22512	6.42905e-06	0.000182166
TNFRSF25	2.53055	1.79557	5.222	6.48566e-06	0.000183491
NOS1	-4.72555	-4.80984	-5.22086	6.5096e-06	0.000183889
ACSS1	1.45485	3.36629	5.21748	6.5684e-06	0.000185269
SPANXA2	-4.86157	-3.08837	-5.21361	6.64429e-06	0.000187126
CARMIL1	1.50479	3.97588	5.21064	6.69551e-06	0.000188283
MOCOS	1.3445	5.801	5.2008	6.88282e-06	0.000193259
FBP1	1.37206	4.69102	5.18854	7.12362e-06	0.000199719
PARP12	1.3024	5.43636	5.1751	7.39726e-06	0.000207079
AL035665.1	-2.72932	0.562326	-5.16896	7.52589e-06	0.000210315
ITGA1	-1.66632	5.22919	-5.1685	7.53547e-06	0.000210315
PRTG	1.79498	3.72592	5.15077	7.9197e-06	0.000220708
ZC3H10	-1.51206	3.26625	-5.14867	7.96662e-06	0.000221684
HLA-DMB	2.04712	1.36987	5.1478	7.98603e-06	0.00022175
IRAK3	-2.6	2.3697	-5.1475	7.99283e-06	0.00022175
SPRY2	-1.20212	6.46102	-5.13591	8.25696e-06	0.000228738
HTR7P1	-1.87067	1.77857	-5.12969	8.40222e-06	0.000232416
SOX2	-3.9761	-0.335713	-5.12766	8.45106e-06	0.00023342
APBA2	-1.55808	3.68995	-5.10663	8.96359e-06	0.000247209
HDAC9	1.40519	5.52272	5.101	9.10622e-06	0.000250771
IRX2	-2.4733	-2.00256	-5.09665	9.218e-06	0.000253475
MARK1	-1.96066	2.2145	-5.09267	9.32163e-06	0.000255946
OSBPL6	1.54478	3.59761	5.09088	9.36847e-06	0.000256853
WDR72	-2.22968	1.04727	-5.08859	9.4289e-06	0.00025813
PRKAG2-AS1	2.81454	-0.513856	5.08136	9.6221e-06	0.000263032
S100A2	-1.4017	5.13895	-5.07596	9.7688e-06	0.000266651
TRRAP	1.42934	7.08609	5.07434	9.81346e-06	0.000267478
PANX2	2.26894	1.62242	5.07304	9.84918e-06	0.000268059
BX255923.1	-2.50307	0.550344	-5.0661	1.00427e-05	0.000272928
PLA2G4A	-2.84512	1.05812	-5.06338	1.01196e-05	0.000274617
KRT87P	-2.63966	0.384932	-5.06239	1.01477e-05	0.000274792
ADAMTS12	1.41728	6.22896	5.06212	1.01556e-05	0.000274792
BMP8B	1.78339	2.30365	5.02857	1.11577e-05	0.000301468
PLEKHG5	1.63985	3.41005	5.02799	1.11757e-05	0.000301517
KRT79	-4.01194	-1.3071	-5.02451	1.12867e-05	0.00030407
SERPINB7	4.86617	-1.53786	5.01999	1.14386e-05	0.000307717
NTF3	-2.54317	-1.58908	-5.01907	1.14588e-05	0.000307816
AL590644.1	2.19291	1.19736	5.01208	1.16857e-05	0.000313459
GALC	-1.43127	5.13929	-5.00615	1.18816e-05	0.000317949
LPAR2	1.80587	2.3271	5.00598	1.18872e-05	0.000317949
CD74	1.25018	7.44321	5.00536	1.19081e-05	0.000318051
MMP9	4.79745	-2.49725	5.00299	1.19965e-05	0.000319952
GPAT2	1.2991	5.38706	4.99904	1.21208e-05	0.000322805
C16orf54	-4.3818	-4.73539	-4.99372	1.23073e-05	0.000327304
PRRG4	1.83633	2.33056	4.98251	1.2696e-05	0.000337158
LINC02487	-5.12695	-2.42578	-4.98139	1.27527e-05	0.000338182
MID1IP1	-1.30419	6.53678	-4.98015	1.27803e-05	0.000338431
GTF2IP7	-3.09263	0.608932	-4.97742	1.28786e-05	0.000340552
SHISAL1	-3.45307	-1.37049	-4.97229	1.30653e-05	0.000344997
GPRC5B	1.89601	3.08496	4.96864	1.31994e-05	0.000348046
DTNB	1.85911	2.54957	4.95546	1.36965e-05	0.000360643
PPARGC1B	2.0177	2.35999	4.9509	1.38729e-05	0.00036477
AC073316.1	-2.29421	-0.840053	-4.94939	1.39314e-05	0.000365793
FBLN7	1.74974	2.04575	4.91451	1.53628e-05	0.000402808
TRIB1	-1.36042	4.46372	-4.90421	1.58128e-05	0.000413686
MDGA1	1.49401	3.29613	4.904	1.58221e-05	0.000413686
MLPH	-1.30562	7.18844	-4.89945	1.60248e-05	0.000418399
TULP1	4.54821	-2.17447	4.89814	1.60924e-05	0.000419575
SEC14L4	3.70872	-1.77862	4.89356	1.62927e-05	0.000424203
EFCAB11	-1.47644	3.46452	-4.87463	1.71792e-05	0.000446659
CD83	1.35937	3.43115	4.8731	1.72532e-05	0.000447957
MAML3	-1.92483	3.52213	-4.86878	1.74633e-05	0.000452781
AMIGO2	-1.26464	6.63329	-4.86322	1.77373e-05	0.000459247
SPANXA1	-4.9406	-3.04168	-4.8612	1.78581e-05	0.000461732
CASP1	-2.42436	0.68603	-4.8578	1.80088e-05	0.000464983
RBMS2	-1.24308	6.61178	-4.85479	1.81614e-05	0.000468273
THSD7B	-4.50462	-2.57488	-4.85412	1.82049e-05	0.000468746
STOX2	-2.5765	0.259005	-4.85327	1.82388e-05	0.000468968
TTC39C	1.47639	3.90521	4.85198	1.8305e-05	0.000470022
RAD50	1.34254	5.78475	4.85122	1.83439e-05	0.000470074
LRRK1	1.402	5.00102	4.85096	1.83575e-05	0.000470074
SULT1C2	-4.37683	-0.131179	-4.84276	1.87915e-05	0.000480525
BAGE2	4.19524	-2.22966	4.83589	1.91538e-05	0.000489117
SELL	-4.24053	-1.8123	-4.83115	1.94106e-05	0.000494996
NINL	1.58484	3.75676	4.82954	1.94927e-05	0.000496409
PIEZO2	-3.89782	-1.13213	-4.82588	1.96959e-05	0.000500901
CSF2	-1.63814	3.15581	-4.82028	2.0005e-05	0.000508068
ARL10	3.20437	0.542113	4.81515	2.02945e-05	0.000514718
FAM83A	1.59103	3.83946	4.81383	2.03695e-05	0.000515916
MCOLN2	2.19943	2.01951	4.80474	2.08947e-05	0.000528499
MT1F	2.83823	-0.117041	4.79922	2.122e-05	0.000535587
MIR4767	2.82283	-1.21407	4.79901	2.12325e-05	0.000535587
OLAH	-3.38734	-1.68367	-4.79816	2.12834e-05	0.000535617
SYNE3	-1.37398	4.94119	-4.79758	2.13177e-05	0.000535617
SLC9A3	3.13841	0.655599	4.79755	2.13199e-05	0.000535617
HLA-DOA	3.95915	-2.04249	4.78717	2.19517e-05	0.000550746
ADAMTSL3	-3.69442	-0.807844	-4.77848	2.24905e-05	0.000563503
EPHX2	2.51419	-1.7122	4.77603	2.26434e-05	0.000566572
NRGN	-1.47452	5.42862	-4.76936	2.30701e-05	0.000576475
PAX9	-2.32606	0.0326647	-4.76532	2.33327e-05	0.000582254
SLC28A3	4.59137	-3.75254	4.75842	2.38037e-05	0.000593211
TNIK	1.50567	3.91109	4.75484	2.40273e-05	0.000597985
FAM198B	2.94626	-0.100431	4.7502	2.43409e-05	0.000604979
PIK3AP1	4.0911	0.453474	4.74732	2.45437e-05	0.000609207
RAB3B	-2.53743	1.28031	-4.74587	2.46382e-05	0.000610739
FMO3	-3.33488	-2.80657	-4.74287	2.48463e-05	0.000615078
LINC00996	3.22559	-0.529984	4.73743	2.52271e-05	0.000623675
AC073130.1	1.89688	1.62916	4.7351	2.53917e-05	0.000626913
HSPG2	1.45132	7.04309	4.71791	2.66428e-05	0.000656929
KIAA1211L	2.16751	-0.846997	4.71386	2.6946e-05	0.000663526
SIM2	1.79648	2.57764	4.70456	2.7656e-05	0.000680112
LINC01269	-2.89707	-1.26326	-4.69057	2.87598e-05	0.000706323
BTBD6	-1.29927	5.7008	-4.68417	2.9279e-05	0.000718125
URB1	1.30409	6.30653	4.67309	3.01998e-05	0.000739736
TXNRD3	1.75068	2.57716	4.67098	3.03787e-05	0.000743141
AP5B1	1.30609	4.92632	4.67011	3.04526e-05	0.000743971
GALNT18	1.34304	3.51655	4.66801	3.06319e-05	0.000747371
RHBDF2	1.28241	5.74549	4.65945	3.13736e-05	0.000764464
OPLAH	1.65706	3.13715	4.6568	3.16059e-05	0.000769119
ST6GALNAC5	-2.21793	1.86646	-4.65604	3.16734e-05	0.000769754
CD59	-1.16863	8.5188	-4.65437	3.18216e-05	0.000772347
PDZK1IP1	2.57042	-0.300895	4.65342	3.19061e-05	0.000773391
SMPDL3B	2.53353	0.162083	4.65048	3.21694e-05	0.00077876
LRRC3	1.64938	1.43128	4.64973	3.22366e-05	0.000779373
MYOM2	-2.15065	0.678529	-4.64921	3.22839e-05	0.000779504
SYNDIG1	4.15545	-3.15063	4.63669	3.34433e-05	0.000805615
PRLR	2.48077	0.404653	4.63648	3.34525e-05	0.000805615
IGHV3-15	4.02079	-3.53927	4.63565	3.3538e-05	0.000805615
HCP5	1.82921	1.33983	4.63556	3.35384e-05	0.000805615
AL157702.2	-4.85782	-1.95083	-4.63445	3.36863e-05	0.000808124
NYNRIN	4.15191	-2.6094	4.62672	3.43881e-05	0.000823897
CAMSAP3	1.98209	1.35523	4.61545	3.54767e-05	0.000848886
DAB2IP	1.2422	6.41546	4.60886	3.61347e-05	0.000863522
PCSK5	-2.82146	-0.438297	-4.60247	3.67855e-05	0.000877948
ADORA2A	3.05462	-1.29019	4.58153	3.89996e-05	0.000929599
ERV3-1	2.04743	1.25757	4.5748	3.97391e-05	0.000946014
PROX1	-3.52494	0.315215	-4.55615	4.1863e-05	0.000995302
C1QTNF1	3.25366	-1.30996	4.55443	4.20625e-05	0.000998771
FCMR	2.41395	1.6079	4.54382	4.33245e-05	0.00102742
CT62	3.15725	-0.353401	4.54298	4.34269e-05	0.00102854
LINC01547	-1.98922	1.5056	-4.53978	4.38151e-05	0.00103642
RNF112	-2.37156	0.496596	-4.53805	4.40274e-05	0.00103973
HAS2-AS1	-3.17489	0.759377	-4.53773	4.40667e-05	0.00103973
FIBCD1	-1.84231	2.77856	-4.53481	4.44275e-05	0.00104691
CNTNAP3B	-2.63909	0.504386	-4.53364	4.45716e-05	0.00104898
PQLC2L	4.29639	-1.9587	4.52361	4.5859e-05	0.00107792
OVCH2	-4.99287	-0.970915	-4.52203	4.61239e-05	0.00108278
LDHA	-1.14159	10.6747	-4.51272	4.72484e-05	0.00110778
PTGFR	-3.10988	-0.271088	-4.50376	4.84419e-05	0.00113433
SEPTN3	2.42813	-0.441802	4.49508	4.96271e-05	0.00116062
ST8SIA4	-1.60183	2.49443	-4.49058	5.02531e-05	0.00117379
RPL13AP20	-1.8847	2.70573	-4.47629	5.22935e-05	0.00121992
HSD3B1	3.73571	-4.45473	4.46907	5.33617e-05	0.00124328
AC004890.2	2.32473	1.42435	4.46812	5.34955e-05	0.00124484
RNF165	3.9387	-1.51757	4.46372	5.41679e-05	0.00125891
MMP13	-3.285	-1.77103	-4.45551	5.54079e-05	0.00128613
AC112236.1	-4.33115	-3.67263	-4.45261	5.58885e-05	0.00129476
SLC16A4	2.63241	0.0754291	4.4522	5.5919e-05	0.00129476
NRG1	-1.22164	6.07106	-4.44645	5.68194e-05	0.00131397
TMEM37	2.32074	-1.16726	4.44581	5.69208e-05	0.00131469
COX7B2	-3.99995	-1.88681	-4.44478	5.71015e-05	0.00131723
ANO1	-2.61795	-1.20699	-4.44231	5.74785e-05	0.00132428
AC007040.2	2.80649	-0.779413	4.4407	5.77357e-05	0.00132856
CTSH	1.39903	4.0415	4.43704	5.83268e-05	0.00134051
WNT10A	4.54507	-2.99666	4.43537	5.8655e-05	0.00134639
KIF6	-4.02251	-2.92151	-4.43376	5.88799e-05	0.00134989
LINC01615	-2.26148	0.202149	-4.43256	5.90582e-05	0.00135231
FOXP1	-1.24321	6.5462	-4.42974	5.95226e-05	0.00136127
KREMEN1	1.53479	2.26929	4.42782	5.98417e-05	0.00136689
CASD1	1.62335	3.42421	4.42326	6.06045e-05	0.00138262
ZPLD1	-3.81051	-1.67668	-4.42244	6.07539e-05	0.00138433
NUP205	1.21577	7.50532	4.42047	6.10772e-05	0.00138999
TMIE	4.15151	-2.67751	4.41155	6.26368e-05	0.00142374
CES4A	-2.5818	0.244787	-4.40949	6.29685e-05	0.00142954
ATP6V1B1-AS1	2.29929	-0.465822	4.40812	6.32084e-05	0.00143324
SLC16A12	-2.36844	0.633673	-4.40702	6.34027e-05	0.00143589
WDR27	1.51029	4.31843	4.39946	6.47473e-05	0.00146456
SLC29A4	2.03105	0.728665	4.39812	6.49894e-05	0.00146826
SORBS2	-1.7593	3.33042	-4.39153	6.61896e-05	0.00149356
CFLAR	1.25969	5.74441	4.39039	6.63989e-05	0.00149647
SPERT	-4.14406	-3.81841	-4.38001	6.83724e-05	0.00153908
ICAM2	1.6249	1.5476	4.37727	6.88636e-05	0.00154827
ZNF727	4.58037	-2.23833	4.37604	6.91767e-05	0.00155343
HOXC6	-2.66865	0.68769	-4.36659	7.09341e-05	0.00159098
MAGEA12	-2.36155	-1.82342	-4.35967	7.23109e-05	0.0016199
RIMKLA	-2.06257	0.269871	-4.35707	7.28346e-05	0.00162967
PLEKHG4B	-2.33485	-0.125434	-4.35448	7.33598e-05	0.00163945
CHN2	-1.85513	2.30764	-4.35367	7.35237e-05	0.00164115
ACSL3	-1.18297	7.10942	-4.35322	7.36166e-05	0.00164125
IL10	-4.52781	-4.05806	-4.34917	7.45265e-05	0.00165955
AC012625.1	-3.44247	-1.58532	-4.34156	7.60387e-05	0.0016912
MROH6	1.48613	3.34737	4.32613	7.93587e-05	0.00176294
C3AR1	3.4433	-1.52996	4.32411	7.98084e-05	0.00177081
RRAGD	1.32544	4.59652	4.3191	8.09202e-05	0.00179335
LMTK3	1.70216	2.02267	4.3167	8.14601e-05	0.00180316
SEC14L6	4.40894	-2.98766	4.31422	8.2093e-05	0.00181502
PGM5P3-AS1	-3.58665	-0.292138	-4.31147	8.26557e-05	0.00182529
LINP1	-1.56546	2.62412	-4.30274	8.46698e-05	0.00186755
DHRS11	1.35902	4.00839	4.30198	8.48487e-05	0.00186928
AL445183.2	-3.82184	-2.24681	-4.29597	8.62916e-05	0.00189882
TARBP1	1.41085	4.82088	4.29459	8.66029e-05	0.00190342
PCDHB3	-2.63263	-1.78193	-4.29286	8.702e-05	0.00191033
GALNS	1.30194	4.30875	4.29067	8.75488e-05	0.00191968
SLC1A3	1.79001	1.44981	4.28988	8.77406e-05	0.00192162
AC011451.1	-2.72335	0.496493	-4.28847	8.80827e-05	0.00192685
ADAP2	2.08397	0.32729	4.28392	8.92e-05	0.001949
LRRN1	-2.67262	0.1301	-4.28302	8.94216e-05	0.00195155
TDRP	1.41888	3.42626	4.28081	8.997e-05	0.00196122
PCDHB7	-3.23969	-0.586175	-4.27261	9.20378e-05	0.00200395
ADRA1B	-1.4851	2.33312	-4.24938	9.81393e-05	0.0021343
TRBV30	-2.67486	-1.24309	-4.23398	0.000102408	0.00222453
RMDN2-AS1	4.10154	-2.98545	4.22979	0.000103654	0.00224898
BDKRB2	3.85371	-3.91076	4.22766	0.000104239	0.00225686
DNPH1	1.4021	4.82357	4.22749	0.00010426	0.00225686
OR2A1-AS1	3.32834	-0.33622	4.22705	0.000104391	0.00225709
ATP6V0D2	-3.32701	1.01049	-4.22287	0.000105604	0.00228065
CTIF	1.30911	5.16742	4.22241	0.000105732	0.00228077
STRADB	1.28945	4.93765	4.21222	0.000108747	0.0023431
PLPP2	1.37122	5.57208	4.21074	0.000109194	0.00235001
TPK1	1.77407	2.05041	4.20873	0.000109801	0.00236033
BCL2L11	1.35473	4.31886	4.20118	0.000112114	0.00240728
MAP3K12	-1.44743	3.84686	-4.19452	0.000114191	0.00244905
LIMK1	1.20848	6.85772	4.18767	0.00011637	0.00249292
LINC02577	2.3066	1.09956	4.17864	0.000119302	0.00255279
ABLIM2	2.51384	-0.154316	4.17178	0.000121581	0.00259856
DBH	2.00274	1.5003	4.16844	0.000122705	0.00261959
MAEL	2.24704	0.0568748	4.14565	0.000130652	0.00278605
FER1L6	3.2945	-3.06585	4.13058	0.000136189	0.00290079
AP003049.2	-2.77571	-0.689519	-4.12868	0.000136899	0.00291258
ANGPTL4	-1.53164	3.05554	-4.12101	0.000139815	0.00297122
LTBP1	-1.24261	6.53106	-4.11576	0.000141847	0.00301098
CNGA1	2.98347	-0.42665	4.11466	0.000142282	0.00301677
RACK1	-1.1861	10.0266	-4.11286	0.000142982	0.00302816
RARG	-1.27039	4.81706	-4.10196	0.000147333	0.00311677
ZBTB32	3.08214	-2.37797	4.10037	0.000147978	0.00312434
PALM	1.79362	2.12209	4.10025	0.000148027	0.00312434
U52112.1	3.80879	-2.10328	4.09238	0.000151309	0.00319001
MBP	1.20984	6.75196	4.08913	0.000152615	0.00321389
ZNF662	3.30914	-1.65002	4.07756	0.000157552	0.00331412
CCL3L1	3.82714	-4.15399	4.07157	0.000160207	0.00336262
LMAN1	1.29781	7.482	4.07142	0.000160219	0.00336262
LINC01638	2.37781	0.329032	4.07075	0.000160513	0.00336499
AC004540.1	3.18617	-1.84699	4.06451	0.000163291	0.00341937
KCNJ15	4.38319	-2.4574	4.05452	0.000168029	0.00351465
PQLC3	1.58178	2.74903	4.05275	0.000168636	0.00352338
LINC02303	-3.94441	-2.85119	-4.05139	0.000169345	0.00353249
IFI16	-1.18962	6.67155	-4.05099	0.000169452	0.00353249
WNT3	1.71492	2.96806	4.03552	0.000176785	0.00368125
RAMP1	1.4721	3.61605	4.03248	0.000178267	0.00370794
HKDC1	1.672	3.23828	4.02892	0.000180013	0.00374009
TFEB	1.49538	2.63226	4.02249	0.000183206	0.0038022
LINC02163	4.2307	-3.67011	4.00954	0.000190006	0.00393893
LINC00173	3.35589	-1.72248	4.00213	0.00019372	0.00401145
GDF5	1.67075	-0.279895	4.00068	0.000194473	0.00402256
DLL4	-2.46415	-0.534503	-3.99042	0.000200004	0.00413239
NKX2-8	-4.30894	-2.73409	-3.98141	0.000205242	0.0042359
FBXL13	1.73203	2.27188	3.9799	0.000205835	0.00424344
STARD4	-1.33137	5.75747	-3.97825	0.000206764	0.00425786
RDH11	-1.17556	6.88948	-3.96862	0.000212274	0.00436651
SLC1A4	1.36233	4.12292	3.95824	0.000218369	0.00448259
NDNF	-2.40437	0.497075	-3.95819	0.000218399	0.00448259
SLC34A3	1.90038	1.42025	3.94809	0.000224501	0.00460276
JPH2	2.08479	0.873253	3.93609	0.000231964	0.00475054
PRKAR1B	1.42689	4.42687	3.92769	0.000237331	0.00485511
MSMO1	-1.23322	6.32622	-3.92653	0.000238082	0.00486514
KIAA1755	1.74302	1.38534	3.91804	0.000243649	0.00497343
FAM50B	1.56798	1.65969	3.9156	0.000245273	0.00500111
ZNF699	-1.97393	3.15323	-3.91464	0.00024592	0.0050088
LINC01833	1.84905	1.3448	3.90209	0.000254458	0.00517704
FAM9B	4.30008	-2.23391	3.90158	0.000255169	0.00518584
FHOD3	1.27245	5.19743	3.89816	0.000257191	0.00522123
AFAP1	1.26187	7.68959	3.89578	0.000258859	0.00524936
GSTK1	1.23802	5.23073	3.89411	0.000260043	0.00526763
HLA-DRB6	3.33183	-2.65142	3.89308	0.000260796	0.00527715
PCDHGB7	-2.92159	-0.777683	-3.88821	0.000264245	0.00534114
FGF14	-3.11419	-0.696917	-3.8834	0.00026773	0.00540571
NCK2	1.22328	5.46414	3.88224	0.000268565	0.00541669
CCNG2	-1.31644	5.15281	-3.87082	0.000277025	0.00558127
SOCS6	1.28297	4.96542	3.86841	0.00027884	0.00561177
ZNF300	2.98867	-0.919094	3.86566	0.000280936	0.00564785
PTMS	-1.34144	7.45723	-3.86444	0.000281865	0.00566042
ZNF521	-2.73571	1.63157	-3.85775	0.000287023	0.00575778
C2orf70	2.57692	-2.29306	3.85161	0.000291841	0.00584814
KRT4	-3.36763	-4.18565	-3.84977	0.00029334	0.00587186
RGS6	-2.40528	-1.87431	-3.84746	0.00029515	0.00590172
MAGEH1	-1.47665	2.43732	-3.82962	0.000309762	0.00618727
SEMA6D	-3.1795	-0.70505	-3.82839	0.000310819	0.00620173
DAAM2	-2.43353	-0.303138	-3.8082	0.000328252	0.00654255
BACE2	1.20002	5.64667	3.80104	0.000334667	0.00666327
AC092902.2	2.58559	-0.00669585	3.79576	0.000339476	0.00675179
COCH	4.23221	-1.82595	3.78896	0.000346282	0.00687981
KRT83	-3.38767	-3.55097	-3.78196	0.000352426	0.00699441
SCIN	-1.80178	0.212726	-3.77672	0.000357387	0.00708532
PRSS16	2.19721	-0.343239	3.77501	0.00035904	0.00711051
C5orf42	1.56685	5.14809	3.77441	0.000359627	0.00711457
SLC2A10	1.76219	0.176445	3.76771	0.00036618	0.00723653
WDR25	-1.45781	2.87175	-3.75777	0.000376128	0.00742524
CYS1	2.09993	0.467768	3.74844	0.000385702	0.00760106
PPFIBP2	-1.48936	1.88864	-3.7483	0.000385851	0.00760106
NBDY	-1.32381	4.95677	-3.74628	0.000387953	0.00763438
SALL2	2.77186	0.524682	3.7342	0.000400782	0.00787853
RPS4X	-1.19594	9.8373	-3.73239	0.000402738	0.00790327
GATA2	1.33419	3.59712	3.73225	0.00040289	0.00790327
ME3	-1.18079	5.62972	-3.73066	0.00040462	0.00792885
EFR3B	1.76572	0.766948	3.72375	0.000412212	0.00806913
EWSAT1	-3.48252	-3.59771	-3.71841	0.000418269	0.0081791
SOX21-AS1	-3.64569	-1.50293	-3.71712	0.000419791	0.00820024
AC110285.3	-4.41911	-3.0517	-3.71137	0.000427178	0.00833579
PCDHB10	-1.627	1.94453	-3.70613	0.000432202	0.00842499
LEFTY1	-4.1133	-2.74472	-3.70215	0.00043743	0.00851798
HRASLS	-2.86146	-0.174983	-3.69546	0.000444765	0.00865178
ADGRF4	-3.08903	-0.953863	-3.69497	0.000445366	0.00865441
GPR87	2.48582	-0.345723	3.69168	0.000449289	0.00871537
HLA-F	1.59895	1.27796	3.69156	0.000449439	0.00871537
ARID5A	1.46215	2.85133	3.68824	0.000453461	0.00878422
EML4	1.2872	6.4846	3.6856	0.000456683	0.00883743
BTG2	2.16682	-0.370806	3.68071	0.000462713	0.00894482
MCRIP1	-1.34253	5.83335	-3.68	0.000463589	0.00895246
PCBD1	1.25666	4.54815	3.67833	0.000465673	0.00898339
EGFL7	1.45641	4.17738	3.67197	0.000473672	0.00912824
NCAM2	2.42026	0.53253	3.6713	0.00047453	0.00913532
SMKR1	2.82687	-0.853815	3.66878	0.000477748	0.00918776
CFAP46	2.6948	-0.936036	3.66315	0.000485003	0.00931766
RNF207	1.50104	3.76693	3.65941	0.000489882	0.00940169
ISG20	-1.54367	2.57082	-3.65766	0.000492189	0.00943623
LINC01085	2.0972	-0.815339	3.65629	0.000493987	0.00946097
AL136164.4	1.82365	2.08806	3.6511	0.0005009	0.00958351
PCDHB14	-1.48073	2.73116	-3.65007	0.000502276	0.00959631
OSBPL1A	1.38591	4.27128	3.64983	0.0005026	0.00959631
TNC	1.24572	6.66899	3.64709	0.000506297	0.00965698
NAP1L3	-2.70327	0.463348	-3.64668	0.000506853	0.00965771
C9orf152	-1.91871	0.773511	-3.64258	0.00051244	0.00975417
MIR3936HG	2.84016	0.134732	3.63781	0.000519026	0.00986944
S100A3	-1.34054	3.20557	-3.63288	0.000525897	0.00998989
NXPE3	1.20414	5.69109	3.62363	0.000539056	0.0102294
LINC00595	-2.77965	-0.860327	-3.61785	0.000547446	0.0103781
SYNE1	-1.59241	4.66594	-3.60901	0.000560509	0.0106149
AC004889.1	3.94268	-2.43252	3.6029	0.000570341	0.0107901
TFAP2C	-1.35092	3.95107	-3.59778	0.000577529	0.010915
LINC01637	3.16277	-2.306	3.5949	0.000582043	0.0109861
SYNC	2.04273	0.753349	3.59459	0.000582469	0.0109861
RNF224	1.98454	0.902411	3.57164	0.000619144	0.011666
AC015971.1	3.60668	-0.850493	3.57123	0.000620135	0.0116728
MSLNL	2.6575	-0.314466	3.56772	0.00062564	0.0117646
KLF2	-1.35825	4.35247	-3.5662	0.000628177	0.0118003
C19orf33	-1.32112	5.94276	-3.56091	0.000637058	0.0119551
HSD17B3	-2.92628	-1.26475	-3.56035	0.000638038	0.0119614
UBASH3B	-1.23246	7.17818	-3.55916	0.000640032	0.0119867
APOPT1	-1.35625	4.3136	-3.55264	0.000651211	0.0121839
DPP4	1.89232	0.596525	3.54834	0.000658688	0.0123114
RORA	-2.56655	0.85362	-3.54764	0.000659909	0.0123218
PCSK1N	2.02126	3.34685	3.53849	0.000676125	0.012612
INPP4B	1.35435	5.87358	3.53733	0.000678204	0.0126381
TYW1B	1.68717	1.36242	3.53471	0.000682932	0.0127135
CELSR2	1.45037	5.06714	3.53067	0.000690298	0.0128377
ASB9	-1.52129	1.81956	-3.5036	0.00074158	0.0137777
THSD1	2.45817	0.382754	3.49759	0.00075344	0.0139841
PNRC1	-1.24622	5.16451	-3.49653	0.00075556	0.0140095
AC005586.2	2.56508	-1.38659	3.49177	0.000765126	0.0141727
TNS1	-1.44277	2.80752	-3.49066	0.000767361	0.0142
EFHD1	1.35192	3.68323	3.48823	0.000772319	0.0142768
SZT2-AS1	2.78462	-1.60158	3.48788	0.000773045	0.0142768
TERT	-1.44633	1.75459	-3.48144	0.000786279	0.0144988
PCDHGA2	-2.59577	-0.0105482	-3.48128	0.000786623	0.0144988
GATA3	1.75165	3.69924	3.4786	0.000792203	0.0145872
RBPMS2	2.00213	0.933348	3.46972	0.000810976	0.0149181
DPY19L2P2	1.51768	2.91009	3.46625	0.000818411	0.01504
PPP1R15A	-1.19824	7.69557	-3.46385	0.000823617	0.0151115
AC011043.1	-2.74175	-1.15925	-3.46371	0.000823927	0.0151115
FAAH	1.7876	0.481295	3.46213	0.000827357	0.0151595
SH3TC1	1.54432	2.18419	3.4574	0.000837733	0.0153345
TROAP	-1.19542	5.53312	-3.45423	0.000844743	0.0154477
RPL41P1	-1.34257	4.62287	-3.45166	0.000850494	0.0155376
IRF2BPL	-1.18123	6.67258	-3.45101	0.000851932	0.0155486
CDS1	1.51632	1.6307	3.44886	0.000856771	0.0156216
FP565260.3	1.84756	-0.277396	3.44555	0.000864275	0.015743
MAP6	1.84753	0.712041	3.44412	0.000867532	0.0157869
ALMS1	1.43395	5.36928	3.43821	0.000881118	0.0160185
ACTA2-AS1	2.98399	-0.6838	3.43749	0.000882844	0.0160342
AC027031.2	-1.54921	2.64816	-3.42888	0.000902988	0.016384
TACC2	-1.13966	6.26878	-3.42768	0.000905837	0.0164197
DNM1	1.24874	4.43025	3.42543	0.000911203	0.0165009
FOXP4-AS1	1.83467	0.0261024	3.4245	0.000913443	0.0165254
NRIP3	3.43677	-2.51387	3.42149	0.000921082	0.0166327
HECW1	2.84791	0.449808	3.42131	0.000921158	0.0166327
CDK18	2.38268	-0.335412	3.42069	0.000922614	0.0166428
ACTA2	1.54094	1.45326	3.41832	0.000928374	0.0167305
CADM1	-1.98414	0.284852	-3.4154	0.000935519	0.016843
CCL5	3.04591	-3.26105	3.41419	0.000938578	0.0168817
CACNA2D4	3.09735	0.932341	3.41081	0.000946962	0.0170161
B3GALT1	-2.99325	-0.867818	-3.40917	0.000950998	0.0170721
ACKR3	2.5752	-2.2747	3.40807	0.000953689	0.0171039
LINC01126	3.23938	-1.41006	3.40774	0.000954713	0.0171058
SCN3A	2.83068	-2.31043	3.40676	0.000956982	0.01713
AC135371.1	3.59968	-3.29994	3.40495	0.000962201	0.0172069
GARNL3	1.98705	1.4103	3.40156	0.000970077	0.0173311
BANK1	-1.82392	1.51414	-3.39602	0.000984267	0.0175677
LY6E-DT	3.2621	-2.86398	3.38448	0.00101471	0.0180937
BAG5	-1.18001	6.03586	-3.37421	0.00104208	0.018564
FAXDC2	1.70174	1.39288	3.37242	0.00104696	0.0186331
ABCA13	-3.17899	-1.31636	-3.36935	0.0010556	0.0187689
AL109615.3	-1.56717	1.81828	-3.36574	0.00106538	0.0189247
SLC22A5	1.32956	4.08608	3.35292	0.00110163	0.01955
GNG11	1.25625	4.77676	3.3496	0.00111122	0.0197015
LINC00886	2.25673	0.340425	3.34094	0.00113659	0.0201319
AL627309.5	2.57992	-0.646877	3.33771	0.0011462	0.0202829
KRTAP5-1	3.33865	-4.90533	3.33653	0.00115014	0.0203334
CMTM4	1.2619	5.15188	3.33526	0.00115353	0.0203739
PROSER2-AS1	2.17168	-0.234565	3.33391	0.00115758	0.0204075
LINC01443	2.39268	0.683541	3.33355	0.00115867	0.0204075
COL4A5	1.4183	2.25689	3.33353	0.00115872	0.0204075
VIPR1-AS1	2.74314	-0.285086	3.33011	0.00116912	0.0205712
FBXL7	3.7256	-1.90193	3.32524	0.00118542	0.0208383
PURPL	3.38304	-3.32096	3.32309	0.00119116	0.0209195
ZNF287	1.98637	0.483332	3.3201	0.00119993	0.0210537
ODAPH	2.88584	-1.8411	3.31572	0.00121374	0.0212759
MDP1	-1.65434	1.68242	-3.30798	0.00123833	0.0216864
PPM1J	2.79482	-0.931508	3.30161	0.00125902	0.0220281
ANXA10	-2.43357	1.13983	-3.30009	0.00126395	0.0220936
LINC01940	-3.29493	-2.43892	-3.2973	0.00127358	0.0222411
PIWIL2	-3.29363	-1.58287	-3.29463	0.00128244	0.0223748
CLDN3	1.70733	0.918461	3.29242	0.00128934	0.0224594
SLC4A10	3.38994	-4.73354	3.2925	0.0012897	0.0224594
AC131649.2	4.14072	-3.81136	3.29252	0.00129306	0.0224968
LGALS12	2.28401	-1.71042	3.28726	0.00130669	0.0227128
ZC3HAV1L	1.3674	3.39915	3.28347	0.0013196	0.0229158
PHACTR1	-1.85365	1.75494	-3.28105	0.00132789	0.0230382
AC104024.2	-3.08767	-1.57057	-3.27753	0.00134026	0.0232313
SEMA4F	1.30133	4.2058	3.27622	0.00134459	0.0232728
MT2A	-1.25614	8.70154	-3.27606	0.00134516	0.0232728
SLC29A2	1.27046	4.52604	3.27555	0.00134693	0.0232817
GNG7	1.55237	1.66595	3.27492	0.00134913	0.0232981
AF121898.1	3.00381	-1.78909	3.27359	0.00135394	0.0233596
PADI3	2.42683	-1.07737	3.2724	0.00135795	0.0234071
LGALS3	-1.15925	6.50875	-3.27195	0.00135954	0.0234128
BIK	2.18857	-0.558489	3.27093	0.00136314	0.023453
AC005041.1	1.73335	0.865712	3.26963	0.00136771	0.02351
RASGEF1B	-2.98349	-1.63591	-3.26906	0.00136987	0.0235254
GAREM2	2.67736	-1.60662	3.26049	0.00140047	0.0240286
OSBPL10	-1.16355	6.68013	-3.25669	0.00141422	0.0242423
AC004585.1	-2.00966	0.0455605	-3.2521	0.0014311	0.0245091
PLXDC1	3.12401	-2.31097	3.24902	0.00144284	0.0246874
KCNQ3	-2.87387	-0.842073	-3.24657	0.00145178	0.0248175
TCF7	1.50912	1.79786	3.24027	0.00147546	0.0251993
AL160191.3	-3.18619	-3.11108	-3.23999	0.00147695	0.0252016
ARHGEF16	1.73298	0.0705602	3.23779	0.00148492	0.0253143
ERG28	-1.18896	4.73081	-3.23667	0.00148922	0.0253645
AC008109.1	-3.45629	-3.40652	-3.2357	0.00149399	0.0254224
KYNU	-1.63596	2.87826	-3.2346	0.00149718	0.0254535
AL136126.1	-2.68724	-2.10805	-3.23222	0.00150641	0.025587
PRR5	2.36078	-2.0604	3.22803	0.00152273	0.0258407
SH2D1B	3.5706	-1.74729	3.22776	0.00152531	0.0258608
PINLYP	1.9696	0.502463	3.22287	0.00154309	0.0261385
RTTN	1.34504	4.02285	3.22248	0.00154463	0.0261407
AADACP1	-3.4589	-0.840448	-3.22101	0.00155163	0.0262354
PODXL	1.18786	8.18066	3.21915	0.00155792	0.0263178
AC093702.1	3.82127	-2.54445	3.21342	0.00158413	0.0267363
AC090023.2	-2.81202	-1.72537	-3.2109	0.00159142	0.026835
AP002761.4	-1.3208	3.26022	-3.20943	0.00159736	0.0269108
KLF4	-1.14512	5.92408	-3.20892	0.00159945	0.0269217
IFI27L2	-1.36897	4.33378	-3.20722	0.00160644	0.0270149
ETV1	-1.24729	6.8898	-3.20506	0.00161541	0.0271412
CST3	-1.22522	8.25692	-3.20173	0.00162927	0.0273494
LMCD1	-1.35839	3.26806	-3.20084	0.001633	0.0273872
CD109	2.27685	-1.03808	3.19932	0.00163939	0.0274603
DSCAM	3.73408	-1.11313	3.19973	0.0016403	0.0274603
COL1A2	2.18939	0.477679	3.19171	0.00167171	0.027961
AC083902.2	3.36078	-2.51758	3.18715	0.00169238	0.0282813
AC018529.2	2.56642	-0.315567	3.18591	0.00169678	0.0283293
CACNA1I	3.37617	-4.13036	3.17815	0.00173194	0.0288905
CDA	1.25268	4.68446	3.17727	0.00173473	0.0289112
TSPAN33	1.62039	1.13991	3.1682	0.00177549	0.0295639
GIMAP8	3.3971	-2.76825	3.16121	0.00180879	0.0300824
ARHGAP32	1.29531	6.12278	3.16069	0.00180993	0.0300824
AC023157.3	-1.89715	1.08823	-3.16035	0.00181147	0.0300824
CELF4	2.34371	-1.6806	3.15954	0.00181523	0.0300955
AL441943.2	-3.28175	-3.09999	-3.15968	0.00181549	0.0300955
KIAA0319	2.3401	-1.48818	3.15614	0.00183106	0.0303265
TMSB4XP4	-1.70018	1.50973	-3.15566	0.00183332	0.0303369
FGD6	1.39667	4.91355	3.15299	0.00184584	0.030517
AARD	-2.33211	-0.547931	-3.14558	0.00188112	0.0310727
LITAF	1.12158	6.45992	3.14493	0.00188424	0.0310966
LINC00355	3.40848	-1.79657	3.14069	0.0019062	0.0314312
IFITM10	-1.62152	1.35191	-3.13275	0.00194366	0.0320205
FAM27C	-1.93527	-0.377937	-3.12907	0.00196196	0.0322934
ENSG00000270067	-2.09877	-0.522252	-3.11842	0.00201587	0.0331514
AL390729.1	2.0548	0.125363	3.11397	0.00203882	0.0334992
AC090152.1	-1.73518	0.517976	-3.10396	0.00209136	0.0343322
TGM5	-2.52704	-1.23739	-3.10236	0.00209987	0.0344415
C15orf56	2.7916	-2.94403	3.09348	0.00214786	0.0351976
AC097534.2	-1.63069	1.43895	-3.0909	0.00216178	0.0353946
CEACAM1	2.99987	-2.00328	3.08623	0.00218798	0.0357921
RPSAP52	-1.61828	2.7267	-3.08095	0.00221699	0.0362349
CD8A	1.85985	0.721278	3.07527	0.0022491	0.0367274
AL078590.3	3.36298	-2.40277	3.07434	0.00225623	0.0368116
C5orf46	-3.25092	-3.25443	-3.07041	0.00227818	0.0371371
MUC6	2.77151	0.110937	3.06952	0.00228222	0.0371704
MTMR8	2.46747	0.0977259	3.0616	0.00232823	0.0378867
C8orf31	-3.00446	-1.39581	-3.05777	0.00235134	0.0382294
GPR15	2.14573	0.297553	3.05676	0.00235684	0.0382572
SLC6A12	3.73602	-2.8993	3.0576	0.00235717	0.0382572
MEIS1	-2.43471	0.279644	-3.05591	0.00236191	0.0383007
LINC00707	-2.24341	0.596494	-3.05555	0.00236404	0.038302
AEBP1	3.13822	-1.50071	3.05242	0.00238375	0.0385878
GABRE	1.31498	2.2729	3.05134	0.00238927	0.0386435
AL627230.2	-1.979	0.112927	-3.05051	0.00239427	0.0386907
S100A6	-1.21571	9.95532	-3.04721	0.0024143	0.0389806
CYP19A1	-2.90809	-3.39311	-3.04233	0.00244455	0.0394348
HSD11B2	2.48753	-1.03953	3.04142	0.00244981	0.0394855
ABCC3	1.2061	5.40365	3.03906	0.0024644	0.0396863
RAB11FIP5	1.11983	7.17002	3.0355	0.00248658	0.0400087
IGLC2	4.41858	-5.11757	3.03814	0.00249037	0.0400351
AC008440.3	-3.15219	-1.10492	-3.03237	0.00250738	0.0402739
SEZ6L2	1.30945	4.53046	3.03103	0.00251476	0.0403575
NSUN5P1	1.34359	3.76223	3.02436	0.00255727	0.0410043
FZD4	-1.21002	3.95094	-3.02208	0.00257199	0.0411739
ZNF354A	-1.27846	3.66926	-3.02204	0.00257226	0.0411739
ERMP1	1.32252	4.28937	3.01781	0.00259972	0.0415777
AL031316.1	3.54546	-2.53029	3.01784	0.00260362	0.0416043
MMP15	1.30899	3.51949	3.01609	0.00261096	0.0416723
PDGFD	-2.71881	0.165827	-3.01591	0.00261235	0.0416723
IMPDH1	1.17328	6.15149	3.01216	0.00263692	0.0420281
EIF5	-1.10501	8.20609	-3.00872	0.00265979	0.0423563
AC240565.2	3.13494	-1.6294	3.00758	0.0026686	0.0424604
ATRNL1	1.47255	2.71975	2.98752	0.00280491	0.0445912
GLI2	1.2929	2.56802	2.98712	0.0028077	0.0445974
AKR1C1	1.40038	4.52245	2.98609	0.00281492	0.044674
MSI2	-1.58957	4.08118	-2.9836	0.00283249	0.0448967
Z83851.1	2.56252	-1.58688	2.98344	0.00283378	0.0448967
LINC01203	3.03345	-3.53363	2.97609	0.00288716	0.0457036
LDLR	-1.13967	9.08786	-2.97503	0.00289386	0.0457707
PCDHA6	3.81486	-4.78192	2.97215	0.00292429	0.0462068
C2CD2	1.24086	4.79876	2.97056	0.0029264	0.0462068
NRCAM	2.27759	0.997879	2.96997	0.00293067	0.046235
DPF1	-1.44069	2.91574	-2.96803	0.00294492	0.0464205
PCDHGB1	-1.5243	3.04935	-2.96674	0.00295442	0.0465309
EVA1A	-1.32244	4.20224	-2.962	0.00298958	0.0470447
RN7SL208P	-2.94818	-1.71701	-2.95616	0.00303415	0.0477058
MALAT1	1.36889	8.53995	2.95549	0.00303846	0.0477333
AC036176.1	2.83028	-1.703	2.93904	0.00316595	0.0496816
MUSK	1.87673	1.32669	2.93874	0.00316781	0.0496816
AC010197.1	-1.86962	0.622752	-2.93559	0.00319273	0.0500028
DCT	3.68996	-3.32592	2.93656	0.00319367	0.0500028
LINC02057	2.44855	-0.208607	2.9305	0.00323343	0.0505434
RPL41	-1.22593	7.62454	-2.93047	0.00323363	0.0505434
WFDC10B	-2.81579	-1.10048	-2.92917	0.00324454	0.0506714
FCGBP	1.68913	0.987655	2.92448	0.00328207	0.0512146
GVINP2	3.10816	-2.6305	2.92371	0.00329001	0.0512955
AC005699.1	2.13926	-1.15196	2.91673	0.00334574	0.0521092
MMP10	-3.43342	-2.13939	-2.91709	0.0033478	0.0521092
RASL11A	-1.51966	1.26737	-2.91431	0.00336591	0.0523473
IHH	2.96936	-3.23794	2.91268	0.00338055	0.0525311
TMEM163	-1.31116	2.89315	-2.91054	0.00339747	0.05275
ADAM22	1.46996	2.79196	2.90885	0.00341169	0.0529266
AL445472.1	-2.78826	-2.26871	-2.89959	0.00349134	0.0541172
TPD52L1	1.47304	2.25458	2.88939	0.00357994	0.0554445
BICDL1	2.03612	-0.23074	2.88826	0.00358993	0.0555529
CSAG1	-2.03806	-2.2901	-2.88239	0.00364233	0.056317
GSTT2B	-1.33527	2.9922	-2.88168	0.00364867	0.0563515
GREB1	2.95599	1.21056	2.8816	0.00365062	0.0563515
LAGE3	-1.32501	4.90473	-2.87909	0.00367205	0.0566354
LINC01356	1.77849	1.20548	2.87807	0.00368137	0.0567321
LINC00664	2.5328	-2.78114	2.87574	0.0037027	0.0570136
VWDE	1.69154	2.20044	2.87391	0.0037193	0.0572219
RAN	-1.129	8.91604	-2.86551	0.00379698	0.0583688
TSPAN2	1.71543	0.432159	2.86278	0.00382257	0.0587136
RPS10-NUDT3	-3.34396	-1.80869	-2.85981	0.00385583	0.0591758
SOWAHB	2.5369	-1.57807	2.85832	0.00386488	0.0592657
AL591806.3	2.71591	-2.19734	2.85546	0.00389244	0.0596392
MRPL51	-1.22199	6.38459	-2.85456	0.00390061	0.0597153
LINC00513	3.18556	-1.73443	2.85274	0.00392139	0.059984
REL	1.74718	2.64592	2.85141	0.00393093	0.0600806
STAG3	1.82753	0.512673	2.85059	0.00393885	0.0601523
ZNF503-AS2	-1.84211	0.241314	-2.84381	0.00400496	0.0610653
AC092384.2	3.14938	-4.93332	2.8441	0.00400519	0.0610653
H2AFJ	-1.25983	4.79833	-2.84331	0.0040099	0.061087
AC073610.3	-3.14313	-2.3542	-2.84269	0.00401905	0.0611763
HLA-DQB1	2.25608	-2.57063	2.8417	0.00402579	0.0612289
AC140479.2	2.69697	-1.88652	2.84057	0.00403737	0.0613548
OPRL1	1.8577	0.689978	2.83768	0.0040657	0.0617349
LRP3	1.45775	2.23827	2.8313	0.00412967	0.0626552
IFITM1	-1.33856	3.76434	-2.82361	0.0042082	0.0637947
ZNF114	1.36723	3.17496	2.81776	0.00426878	0.0646281
IQCG	-1.34301	2.67525	-2.81763	0.00427012	0.0646281
PLEKHH1	1.49964	3.59936	2.81625	0.00428459	0.0647945
RARRES1	3.6145	-2.64944	2.81623	0.00429797	0.064944
SULT1A1	2.04307	-1.48086	2.8139	0.00430931	0.0650626
FAM27B	-3.00209	-2.18871	-2.81021	0.0043504	0.065602
ST8SIA5	2.73608	-1.31638	2.80991	0.00435209	0.065602
CXCR6	2.47314	-1.86204	2.79867	0.00447258	0.0673457
MED14	1.24331	6.81255	2.79843	0.004475	0.0673457
AC073335.2	1.55391	1.55787	2.79573	0.00450454	0.0677355
LDLRAD4	2.09653	-1.15044	2.79201	0.00454563	0.0682982
TMEM225B	-1.9956	0.212709	-2.79005	0.00456728	0.0685681
HSD17B8	-1.4721	2.47123	-2.78611	0.00461128	0.0691729
RAPGEF4	-2.33049	-0.296484	-2.78491	0.0046249	0.0693213
ADAMTSL4	1.47646	3.3583	2.78349	0.00464076	0.0695032
SERTAD1	-1.27252	4.67504	-2.78258	0.00465109	0.0696019
KRT16	2.86064	-1.63644	2.77819	0.00470235	0.0702811
C5AR2	3.09563	-2.51793	2.77824	0.00470403	0.0702811
WIPF1	1.20609	5.42016	2.7744	0.00474441	0.0708276
REEP1	1.62637	1.07996	2.77137	0.00477945	0.0712934
SLC9A7P1	2.68652	-2.65342	2.76141	0.00489702	0.072938
CINP	-1.20968	5.14263	-2.76122	0.00489858	0.072938
DSG2	1.21928	7.43403	2.76098	0.00490145	0.072938
ALPP	-1.55172	1.59959	-2.75827	0.00493369	0.0733592
MMP16	-1.55023	2.58824	-2.75026	0.00503037	0.0747369
KLC1	-1.14414	6.47921	-2.74299	0.00511952	0.0760008
AF250324.1	-3.16928	-2.38803	-2.7421	0.00513617	0.0761872
ZC3H6	1.92188	0.915274	2.74102	0.00514397	0.0762421
AC007823.1	-2.4316	-1.44936	-2.73921	0.0051667	0.0764763
AL022323.4	2.48338	-1.4673	2.73911	0.00516799	0.0764763
CCDC169	1.75251	1.5209	2.73798	0.00518191	0.0766214
MITF	-1.23774	4.56309	-2.73647	0.00520078	0.0767867
AGBL2	2.16081	-0.790858	2.73643	0.00520133	0.0767867
SPATA32	2.72729	-0.35006	2.73516	0.00521831	0.0769762
LINC00514	2.879	-2.80306	2.73275	0.00524967	0.0773775
STEAP2	1.31458	3.49858	2.73183	0.00525931	0.0774583
EPHA4	-1.32583	3.98347	-2.73112	0.00526832	0.0775297
WTIP	1.31669	4.20798	2.73038	0.0052778	0.0776078
CHRM3-AS2	-3.2073	-3.22801	-2.72681	0.00533043	0.0783199
NME1-NME2	-1.49211	1.7935	-2.72397	0.00535992	0.078691
GRIK2	2.02218	1.16696	2.72309	0.00537139	0.0787973
PALM2-AKAP2	1.89994	0.993481	2.72226	0.00538207	0.0788638
BCL2	1.26102	3.75204	2.72208	0.00538439	0.0788638
RF01848	-3.16556	-3.05776	-2.72133	0.00540045	0.0790368
PHF21B	2.78453	-3.82283	2.71835	0.00543443	0.0794716
AC023906.4	2.9466	-2.07584	2.71709	0.00545239	0.0796716
MIR5689HG	2.93679	-2.05775	2.7143	0.00548905	0.0801444
CTSW	2.29062	-0.456572	2.71324	0.00550023	0.0802448
GACAT2	-2.08325	0.0794082	-2.708	0.00557001	0.0811992
C6orf141	-1.67633	3.22048	-2.70736	0.00557851	0.0812594
AOC3	-1.64909	0.969257	-2.70379	0.0056266	0.0818958
SLC7A2	1.28483	5.09638	2.69585	0.0057348	0.083394
EPB41L4A	-2.1525	1.08887	-2.69527	0.00574278	0.083394
FAM66B	2.65147	-1.6965	2.69514	0.00574546	0.083394
AC007952.2	-3.40975	-2.7259	-2.69599	0.00574745	0.083394
ESPN	1.44559	0.940497	2.69152	0.00579474	0.0839702
DOK4	1.4843	2.12635	2.69141	0.00579618	0.0839702
APOC1	2.07225	0.517826	2.68652	0.00586453	0.0848943
SLC22A23	1.64616	1.32964	2.68552	0.00587859	0.0850318
ZNF572	2.4894	-2.10924	2.68222	0.00592551	0.0855847
AC018665.1	1.9206	0.758028	2.68216	0.00592601	0.0855847
ITSN1	1.16455	5.69821	2.6815	0.00593544	0.0856543
TMPRSS13	2.22388	-4.02235	2.67969	0.00596129	0.0859609
MIR3142HG	1.86712	-0.0205219	2.67757	0.00599155	0.0863303
KCNQ1OT1	1.56321	2.50116	2.67612	0.00601232	0.0865626
SULF1	3.23537	-3.56155	2.6754	0.00603257	0.0867869
NLGN1	-1.57504	2.46812	-2.67436	0.00603767	0.0867933
AC100788.2	3.12965	-2.34519	2.67446	0.00604344	0.0868092
LINC02019	-3.17256	-1.46583	-2.66895	0.00612464	0.0879077
S100A13	-1.25657	4.98458	-2.66446	0.00618208	0.0886061
RPLP0P2	-2.34208	-0.728564	-2.66442	0.00618282	0.0886061
AC093110.1	2.5765	-0.242385	2.66366	0.00619463	0.0886895
MPP2	1.45449	2.30965	2.66337	0.00619817	0.0886895
LOXL3	1.63544	1.17273	2.66264	0.00620895	0.0887756
AC121493.1	-3.20372	-2.91976	-2.66297	0.00621376	0.0887762
SGK494	1.49191	2.42815	2.65922	0.00625993	0.0893672
TSPAN31	-1.16995	4.33265	-2.65376	0.0063418	0.0904666
ORMDL2	-1.21879	4.48719	-2.65146	0.00637672	0.0908951
BX664727.3	-3.01791	-2.22394	-2.64686	0.00645253	0.0919054
ACYP1	-1.27104	3.597	-2.64527	0.00647128	0.0921019
IGSF1	2.82516	-3.56023	2.64483	0.00648072	0.0921658
SERTAD2	1.17021	6.6119	2.64323	0.00650276	0.0924087
EDA	1.64699	-1.10613	2.64174	0.00652594	0.0926673
PSORS1C2	3.36875	-1.99346	2.64229	0.00653457	0.0927191
IQANK1	2.01289	-1.53207	2.63869	0.00657333	0.0931982
CRYBG2	2.06337	-0.505971	2.63736	0.00659412	0.0934217
CDHR2	2.01134	-0.182677	2.63578	0.00661888	0.0937011
STYK1	1.4966	1.97723	2.63496	0.00663178	0.0938124
RET	2.6911	-2.20206	2.63331	0.0066594	0.0941177
CCDC188	2.2561	-0.379291	2.63296	0.00666347	0.0941177
ZNF214	-1.68166	0.513342	-2.6289	0.00672788	0.0949554
AIFM3	2.18083	-1.71947	2.62669	0.00676328	0.0953392
TSPAN9	1.14583	5.7592	2.62656	0.00676531	0.0953392
AC019069.1	1.83634	0.578309	2.62292	0.00682395	0.0960928
ZCCHC2	1.33493	3.7168	2.61654	0.00692788	0.0974826
CMPK2	2.6795	-3.17213	2.61044	0.00703021	0.0988477
NUAK1	1.19459	5.91718	2.60786	0.00707164	0.0993552
CLEC2B	-1.43088	1.63115	-2.60709	0.00708446	0.0994603
GLIPR1	-1.18812	5.67738	-2.60105	0.00718622	0.100813
AC020978.9	2.02887	0.902333	2.60025	0.00719995	0.100929
TMEM45B	-1.29821	1.52951	-2.59979	0.00720765	0.100961
AP001029.1	2.9611	-1.94338	2.59975	0.00721436	0.100979
MPZL2	1.72105	0.0283676	2.59804	0.0072375	0.101227
TMEM75	2.71612	-2.889	2.59623	0.00727062	0.101614
GPR135	1.64009	2.3401	2.5951	0.00728789	0.101779
TUBAL3	2.9918	-2.44024	2.59454	0.00730442	0.101933
ZMYND12	2.07845	-0.70997	2.59322	0.00732031	0.102037
AC005618.1	-2.21309	-0.827296	-2.59308	0.00732281	0.102037
CBFA2T3	2.61754	-3.05067	2.5913	0.00735482	0.102406
NUAK2	1.41717	2.4686	2.59014	0.00737355	0.10259
EPHA6	-2.93532	-1.77795	-2.58503	0.00746877	0.103838
GRIK3	3.42839	-4.16828	2.58103	0.00756095	0.105041
GPLD1	2.49113	-1.4068	2.57871	0.0075753	0.105162
IGF2	3.38756	0.217255	2.57915	0.00759197	0.105314
AHSA2P	1.27753	4.25019	2.57332	0.00767123	0.106335
DOK7	2.76823	-2.35588	2.57034	0.00772829	0.107046
C1QL1	-1.57043	1.16421	-2.56867	0.00775544	0.107342
PCDH19	2.67002	-1.83856	2.56682	0.00779134	0.107759
CCDC106	-1.32361	4.5139	-2.56621	0.00780049	0.107805
AC016705.2	2.70737	-1.88233	2.56346	0.00785333	0.108455
FAM124A	1.7124	1.17191	2.56155	0.00788614	0.1088
AC003092.1	2.52029	-1.04465	2.56111	0.00789511	0.1088
AHNAK2	-1.34543	7.30772	-2.56103	0.00789582	0.1088
SPANXD	-2.83176	-2.92233	-2.55948	0.00792893	0.109139
TBX2	2.62279	-2.17971	2.55916	0.00793219	0.109139
ARID3A	-1.31316	2.92641	-2.55812	0.00794981	0.109301
LHX9	-1.98663	0.236064	-2.55556	0.00799767	0.109878
HMOX1	1.20417	3.83915	2.5394	0.0083056	0.114024
CNTNAP3P2	-1.78926	0.789452	-2.53905	0.00831253	0.114035
LINC00239	-2.30222	-1.75416	-2.53457	0.00840002	0.115151
DZIP1	2.2314	0.736328	2.53368	0.0084174	0.115304
PRELID3A	1.36113	2.32554	2.53275	0.00843562	0.115469
GATA3-AS1	2.62702	-1.86797	2.53092	0.00847373	0.115905
GTF2IP13	1.80157	0.986772	2.52994	0.00849097	0.116056
CLTRN	-2.03227	-0.660737	-2.52958	0.00849814	0.116069
RASEF	1.89304	0.900901	2.52684	0.00855254	0.116726
STAG3L5P	1.35501	2.88562	2.52355	0.00861838	0.117538
ICA1L	1.65474	0.915242	2.51987	0.00869263	0.118464
SMIM10L1	-1.16778	5.03651	-2.51581	0.00877502	0.119499
GLDN	-1.85915	-1.35514	-2.51524	0.00878665	0.11957
AL512488.1	-1.71365	0.341372	-2.51178	0.00885755	0.120447
AFP	4.61418	-3.05823	2.52324	0.00886736	0.120451
ST3GAL6	-1.24645	4.25533	-2.51114	0.00887076	0.120451
ROR1	1.18565	5.6913	2.50874	0.00892033	0.121036
SCARF2	1.3852	2.41891	2.50833	0.00892883	0.121063
AP000904.1	-2.5322	-1.38016	-2.50553	0.00898845	0.121782
KIAA1324	1.75652	1.54694	2.50436	0.00901154	0.122006
LINC00518	2.16017	-1.22964	2.50274	0.00904557	0.122378
JMJD7-PLA2G4B	1.47418	2.10598	2.4974	0.00915819	0.123812
RHEBL1	-1.50691	1.35175	-2.49505	0.00920821	0.124398
ENSG00000225302	1.3864	1.69463	2.48972	0.00932246	0.12585
A2M	3.31869	-0.86272	2.48975	0.00935525	0.126201
AC098613.1	1.45306	2.13281	2.48487	0.00942767	0.127032
SIGIRR	-1.24083	3.19542	-2.48474	0.00943052	0.127032
GABBR1	1.20802	4.81582	2.48401	0.00944642	0.127154
RHOT1P1	2.57637	-0.532201	2.48208	0.00949071	0.127658
TCAF1	1.18306	5.23693	2.481	0.00951248	0.127859
PFN1P6	2.1921	1.33281	2.47919	0.0095525	0.128304
CDH15	-2.57551	-2.50118	-2.47838	0.0095722	0.128476
AHSG	4.49397	-2.10806	2.48748	0.00961915	0.129013
AC009242.1	2.57343	-1.35486	2.46984	0.00976281	0.130846
SPX	-2.38202	-1.41161	-2.46838	0.00979426	0.131173
SULF2	2.49534	0.881611	2.46646	0.00983828	0.131667
IRF5	1.67829	0.775926	2.46356	0.00990278	0.132435
SNORA71B	2.61256	-1.02034	2.4608	0.00996888	0.133224
AC016717.2	-2.085	-0.14248	-2.45671	0.0100604	0.13435
PATJ	1.26744	3.91265	2.4541	0.0101208	0.135061
ANKFN1	-2.59011	0.29	-2.45358	0.0101356	0.13516
CASTOR2	1.50127	1.05078	2.45132	0.0101857	0.135732
AL035458.2	-2.50485	-1.46215	-2.44972	0.0102249	0.136157
WIPF3	2.25544	-1.33194	2.44172	0.0104129	0.138561
AL732372.2	2.36534	-0.420729	2.43873	0.010485	0.13942
SYT17	-1.46744	1.73744	-2.43792	0.0105037	0.13957
ADPRH	2.79687	-0.971306	2.43667	0.0105417	0.139974
BARX2	-1.85015	-1.72325	-2.43578	0.0105554	0.140056
TRBV7-3	2.44974	-2.61044	2.43486	0.0105789	0.140268
TMEM121B	1.9407	-0.427044	2.43418	0.0105941	0.14037
FBXO4	1.405	2.32576	2.43384	0.0106024	0.14038
PCDHGA1	-1.72647	0.418454	-2.43231	0.0106396	0.140773
TUBA3D	2.22947	-0.358148	2.42528	0.0108124	0.142929
AC011899.2	-2.74018	-2.70581	-2.42531	0.010818	0.142929
PCDHGB2	-1.3986	3.93237	-2.42303	0.0108678	0.143486
SERPINB5	-2.63325	-2.84965	-2.42236	0.0108883	0.143649
MIDN	-1.14033	5.90359	-2.42191	0.0108956	0.143649
KBTBD11	1.64567	1.37265	2.42014	0.0109396	0.144128
STOX1	1.57629	0.659175	2.41744	0.0110074	0.144918
CLYBL	2.17159	-0.918149	2.41704	0.0110175	0.144948
CXCL12	3.67579	-3.0367	2.41944	0.0110613	0.145422
SYNPR-AS1	-2.71137	-2.8147	-2.4149	0.0110776	0.145534
DSEL	1.49452	2.41082	2.41373	0.0111009	0.145736
AC104411.1	2.78085	-2.24271	2.41304	0.0111269	0.145975
ITGA9-AS1	2.07303	-0.427572	2.40716	0.0112684	0.147727
RXFP4	-3.02408	-2.30002	-2.40344	0.0113867	0.149174
TSPAN19	-3.36321	-2.47114	-2.40442	0.0113969	0.149202
TCP11L2	-1.48083	3.16263	-2.4012	0.0114223	0.149429
ZNF660	1.89497	-0.413367	2.39888	0.0114828	0.150115
CDKN3	-1.15219	5.55184	-2.39482	0.0115892	0.151399
EPHA5-AS1	-2.63295	-1.61559	-2.39295	0.0116434	0.152001
RPL41P5	-1.88596	-1.14961	-2.39045	0.0117048	0.152696
AC108134.1	2.38613	-3.2586	2.38985	0.011722	0.152813
AC124068.2	-1.4702	0.793504	-2.38797	0.011771	0.153345
NLGN3	-1.85469	0.306941	-2.38735	0.0117874	0.153451
FOXO1	-1.3879	3.03313	-2.38461	0.011861	0.1543
SEL1L	-1.21587	7.36386	-2.38187	0.0119348	0.155044
BLACAT1	2.63281	-3.99446	2.38207	0.0119348	0.155044
GPD1	2.52468	-2.049	2.38006	0.0119869	0.155613
NDUFB1	-1.24136	4.29553	-2.37925	0.0120058	0.15575
MYPN	1.86052	0.250578	2.37833	0.012031	0.155968
PIR	1.25945	2.20162	2.37797	0.0120408	0.155985
AC092944.1	2.2172	-1.37426	2.3772	0.0120623	0.156156
MEI4	-2.6026	-2.73946	-2.37053	0.01225	0.158475
RFLNA	2.17482	-2.41547	2.36836	0.0123056	0.159084
ANKRD19P	-2.5384	-1.76221	-2.36805	0.0123175	0.159128
ZC3H12D	2.43559	-2.32038	2.35902	0.0125698	0.162275
DSCAM-AS1	2.91133	-2.83195	2.3591	0.0125851	0.162317
LRRC6	-1.79129	0.401274	-2.35822	0.0125906	0.162317
CACNA1H	2.45845	-0.427967	2.35099	0.0127997	0.164899
AC104118.1	2.77533	-1.52112	2.35069	0.0128182	0.165023
ELMO1	-2.09287	-2.28911	-2.34483	0.012976	0.16694
AC023090.1	2.96754	-2.06275	2.34395	0.0130278	0.16749
PLBD1-AS1	2.54554	-2.08437	2.34122	0.0130861	0.168009
SNN	1.26977	3.01627	2.34107	0.0130862	0.168009
RASGRP3	1.43984	1.9925	2.34021	0.0131113	0.168215
ZNF542P	-1.3324	1.91532	-2.33503	0.0132649	0.170069
LINC02084	-2.13209	-1.88366	-2.33376	0.0133029	0.170438
BICDL2	2.28025	-2.03975	2.33337	0.0133151	0.170477
CCDC81	-2.52901	-1.98391	-2.33237	0.0133486	0.170789
AC233992.3	1.75422	0.22235	2.3265	0.0135212	0.172878
TXK	1.67315	1.36034	2.32478	0.0135734	0.173426
ZNF704	-1.51367	2.95957	-2.32222	0.0136514	0.174186
CCNJL	-1.10767	5.996	-2.32222	0.0136515	0.174186
PCDH18	-2.11155	-0.20714	-2.31919	0.0137444	0.17525
AC078925.4	-1.22908	3.0619	-2.31766	0.0137914	0.175729
AC027702.1	-1.63841	-0.678678	-2.31698	0.0138123	0.175875
PREX1	1.9501	1.40382	2.31091	0.0140011	0.178158
AL049555.1	2.79137	-3.02975	2.30718	0.0141349	0.179737
ESR1	2.25932	-0.66173	2.3059	0.0141593	0.179925
PHC1	-1.2931	3.5724	-2.30234	0.0142715	0.181227
AC006305.1	-2.58772	-3.86141	-2.30071	0.0143302	0.181848
GDPD1	-1.70782	1.36452	-2.29953	0.0143611	0.182105
OXCT2	2.42434	-1.59573	2.29934	0.01437	0.182105
ESYT3	1.56979	0.441775	2.29762	0.0144224	0.182644
PCDHA11	2.66556	-3.56633	2.29648	0.0144695	0.183117
LINC00706	-3.10521	-3.25757	-2.29707	0.014492	0.183276
IGSF9B	-1.99602	-0.762	-2.29293	0.0145736	0.184184
ZNF711	2.59073	-3.78039	2.28931	0.0146991	0.185643
AC026461.3	-2.84902	-2.71727	-2.28807	0.0147555	0.186229
C19orf18	-2.407	-1.60641	-2.27898	0.0150355	0.189634
ASMTL-AS1	1.55449	1.14107	2.27639	0.015119	0.190522
DOPEY2	1.1534	5.16985	2.27617	0.0151263	0.190522
RPS26	-1.1833	6.92422	-2.27468	0.0151766	0.191026
P2RX5	1.33195	2.87637	2.27363	0.015212	0.191342
AL137918.1	-2.86763	-3.19524	-2.27368	0.0152374	0.191505
LINC00854	2.38991	-0.488681	2.27271	0.0152455	0.191505
TRIM34	-1.93702	0.45529	-2.27153	0.0152828	0.191844
CD22	1.17047	4.32403	2.27058	0.0153151	0.192119
AL139246.5	-1.48461	1.07625	-2.26662	0.0154499	0.19368
BCORL1	1.19845	5.15906	2.26448	0.0155233	0.194469
KATNAL2	2.19531	-1.47264	2.26126	0.0156346	0.19562
HNRNPA1P49	2.36787	-1.42549	2.26119	0.015639	0.19562
STAG3L2	1.377	2.42715	2.26067	0.0156544	0.19562
ADGRB1	2.31825	-2.91375	2.26047	0.015663	0.19562
LRRC8C	-1.2218	5.395	-2.26021	0.0156704	0.19562
MAP1A	1.79797	-0.555872	2.25999	0.0156781	0.19562
OR10Y1P	2.5564	-3.89089	2.25983	0.0156912	0.195651
ZFAS1	-1.16738	6.04749	-2.25786	0.0157518	0.196175
BRSK1	1.49064	2.52014	2.25779	0.0157543	0.196175
FAM86B3P	1.64885	0.791625	2.25577	0.0158247	0.196921
FAM222A-AS1	2.78058	-2.17179	2.25341	0.0159296	0.198079
FAM71E1	-2.08971	-2.43671	-2.25252	0.0159391	0.198079
RPS3A	-1.14945	9.29377	-2.24939	0.0160492	0.199314
CPED1	1.34513	3.20843	2.24728	0.0161239	0.200108
AC245060.5	2.50603	-2.04403	2.24676	0.0161486	0.200282
CHST8	2.56965	-4.4849	2.2385	0.0164479	0.203857
MUC16	2.39718	-3.2048	2.23516	0.0165632	0.20515
AC120114.4	1.88047	-0.0372934	2.23036	0.0167352	0.207143
STAB2	2.08592	-0.24035	2.23004	0.0167474	0.207156
MIR590	2.49053	-1.50296	2.2281	0.016825	0.207978
IL7	-1.97589	0.191739	-2.22608	0.0168932	0.208682
LINC01134	1.41808	0.917065	2.22549	0.016915	0.208813
AC005736.1	1.61643	0.177844	2.22191	0.0170482	0.210186
AC104971.1	2.1429	-1.39334	2.22191	0.0170489	0.210186
AP003392.2	2.41076	-0.264721	2.21725	0.0172274	0.212248
AC092828.1	-2.83168	-2.04015	-2.21617	0.0172972	0.212966
OLFM1	2.14416	-2.71034	2.2145	0.0173274	0.213197
DLEU7	2.18797	-1.98981	2.21377	0.0173557	0.213404
MYCBPAP	2.41035	-3.1067	2.21291	0.017392	0.213507
CCDC122	1.41778	1.72206	2.21271	0.017395	0.213507
LRRC29	2.09331	-1.4786	2.21255	0.0174015	0.213507
IQCN	1.99407	-0.777769	2.21232	0.0174099	0.213507
AC011379.2	2.771	-1.85732	2.21181	0.0174563	0.213935
BIRC3	1.12281	5.86679	2.20893	0.0175392	0.214809
CAV3	-2.6639	-2.91265	-2.20883	0.0175608	0.214932
ASCL2	1.97479	-4.66066	2.20797	0.0175762	0.214979
BCL11B	-2.16354	-2.04479	-2.20607	0.01765	0.215741
AC106712.1	-1.9004	-0.591307	-2.20419	0.0177218	0.216475
RGPD8	1.53386	1.47823	2.19772	0.0179736	0.219407
EPB41L4A-AS2	-2.58339	-1.98402	-2.1973	0.018003	0.219622
PAQR6	1.45708	1.78981	2.19641	0.0180248	0.219744
GBP5	2.54712	-2.16012	2.19595	0.0180538	0.219954
KLRA1P	2.40212	-0.954178	2.19405	0.0181227	0.220649
MICE	2.13204	-1.51298	2.19356	0.0181376	0.220686
AC144652.1	-1.39951	1.14593	-2.19217	0.0181921	0.221204
SLCO4C1	-2.058	0.620014	-2.18857	0.0183354	0.222768
PLEKHS1	1.65739	-0.682444	2.18833	0.0183446	0.222768
AL358115.1	2.54682	-0.973358	2.18798	0.0183702	0.222934
TYMSOS	1.61254	0.553616	2.18565	0.0184517	0.223777
C1QTNF1-AS1	2.42072	-5.04226	2.18425	0.018514	0.224294
AC073130.2	1.93944	0.0434513	2.18382	0.0185256	0.224294
ARSE	1.33873	1.74209	2.18369	0.0185305	0.224294
PRR29	1.6995	-1.04489	2.18224	0.0185891	0.224856
KNDC1	1.47588	0.41919	2.1811	0.0186351	0.225266
ZNF365	2.0308	-1.31012	2.17262	0.0189813	0.229303
SOX6	-1.82337	0.283577	-2.17201	0.019006	0.229453
NHLH1	-2.7353	-2.23409	-2.16961	0.0191358	0.230636
CPSF1P1	2.30481	-4.06258	2.16883	0.0191404	0.230636
FLVCR2	-1.35009	1.30831	-2.16874	0.0191412	0.230636
PPARA	1.25765	4.71095	2.16319	0.0193724	0.233186
AC110285.7	-1.47223	0.904829	-2.16306	0.0193778	0.233186
KLF7	-1.27862	3.53037	-2.16131	0.0194513	0.233918
PSMD10P2	-2.19935	-0.878263	-2.16079	0.0194747	0.234049
ARHGEF2	-1.08581	7.64943	-2.16007	0.0195034	0.234115
ALG1L2	2.45658	-2.18731	2.16023	0.0195054	0.234115
RRAD	1.27328	3.35788	2.15333	0.0197894	0.237371
CEP295NL	2.34741	-1.31303	2.15011	0.0199318	0.238924
TGFB1I1	-1.15841	5.76018	-2.14648	0.0200838	0.240592
IL1A	1.56281	1.43198	2.14502	0.0201472	0.241196
MIR210HG	-1.29267	2.59019	-2.1445	0.0201695	0.241309
MAMDC2-AS1	2.49379	-1.55939	2.14401	0.0202022	0.241545
TMCC1-AS1	1.5742	0.20667	2.1429	0.0202391	0.24183
CDK5R2	1.51492	1.19598	2.14238	0.0202616	0.241943
AC091729.3	1.71102	0.737954	2.13904	0.0204077	0.243442
AC073046.1	1.82794	-0.356956	2.13892	0.0204132	0.243442
VSIG2	-1.68508	1.11407	-2.13812	0.0204482	0.243703
MIR9-3HG	2.12394	-4.39905	2.13586	0.0205488	0.244745
AC000123.3	1.508	1.85082	2.13413	0.0206241	0.245484
NFE2L3	1.08192	7.04343	2.13162	0.0207359	0.246658
AAMDC	-1.26716	3.37867	-2.12843	0.0208783	0.248193
AP4B1-AS1	2.12539	-0.991247	2.12658	0.0209623	0.249032
PRR7	-1.26563	3.98805	-2.12594	0.02099	0.249203
TMEM236	1.9338	-0.360622	2.12496	0.021034	0.249565
LRG1	2.07883	-1.12275	2.12181	0.021177	0.251103
PJVK	2.52416	-1.38077	2.12071	0.0212419	0.251712
AC018638.4	1.36118	2.66442	2.11979	0.0212681	0.251862
PARD6G	1.50769	2.42689	2.11822	0.0213398	0.25255
C10orf91	1.84162	-1.1497	2.11709	0.0213913	0.252999
OR2A20P	3.0935	-2.96083	2.11947	0.0214139	0.253106
COL3A1	1.98776	-1.15996	2.11383	0.0215412	0.254449
C8orf37-AS1	2.25383	-1.20521	2.10999	0.0217217	0.256417
SPDYE2	2.02017	-0.251355	2.10949	0.0217419	0.256493
LYPLAL1-AS1	-2.01818	-0.874612	-2.10846	0.0217897	0.256895
SPRY4	-1.10452	7.4885	-2.10749	0.0218344	0.257259
SIX3	-1.7855	-0.395112	-2.10652	0.0218799	0.257632
AL109918.1	1.24643	3.25615	2.10516	0.0219434	0.258217
TMLHE	2.80141	-2.67588	2.10468	0.0220236	0.258956
LCA5	-1.43686	1.97745	-2.10323	0.022034	0.258956
ADAMTS16	1.14859	4.27704	2.10187	0.022098	0.259544
EPPK1	1.94755	-0.468138	2.10053	0.022161	0.260119
PRR16	-1.41192	2.1674	-2.0987	0.0222474	0.260969
AC027644.1	2.71018	-1.2964	2.09925	0.0222635	0.260994
GASAL1	-1.61303	0.429486	-2.0933	0.0225047	0.263655
LANCL3	-1.83596	0.873113	-2.09189	0.0225725	0.264282
KCTD15	2.16827	-0.805603	2.09038	0.0226468	0.264986
LINC01358	1.69083	-0.526557	2.0891	0.0227063	0.265515
PIGZ	1.85955	-0.277411	2.08694	0.0228109	0.266427
HPGD	-1.39765	1.30929	-2.0869	0.0228129	0.266427
AC090409.2	2.54625	-3.4745	2.0845	0.0229517	0.267853
CLEC11A	2.39932	-4.18772	2.084	0.0229637	0.267853
SLC13A3	1.68731	-0.366737	2.08323	0.0229914	0.268007
MFHAS1	1.16034	5.04081	2.08275	0.0230148	0.268112
SPECC1	1.15007	5.48761	2.08065	0.0231171	0.269136
SELENOI	1.15914	6.31296	2.07761	0.0232666	0.270707
DNAH12	1.86062	-0.36196	2.07171	0.0235594	0.273942
PMFBP1	2.35754	-1.70323	2.07055	0.0236258	0.274543
SAMD10	1.12354	4.11324	2.06996	0.0236465	0.274612
JCHAIN	3.0464	-4.84749	2.07248	0.0236699	0.274713
WFDC21P	2.63319	-3.23388	2.06811	0.023776	0.275772
CASTOR3	1.28983	2.43498	2.0651	0.0238909	0.276932
SLC5A3	1.22476	6.10856	2.06461	0.0239155	0.277044
SNORD83A	2.29369	-0.633192	2.06409	0.0239474	0.277242
AC012676.5	2.0676	0.0113197	2.06126	0.0240862	0.278675
GPC3	3.43305	-1.29189	2.06814	0.0241035	0.278702
C14orf132	2.25304	-1.68682	2.05713	0.0243005	0.280805
AC036214.1	-2.50274	-1.83841	-2.05624	0.0243629	0.281352
HSH2D	2.55485	-2.55018	2.05458	0.0244548	0.282238
ERO1B	-1.24793	3.317	-2.05341	0.0244869	0.282434
HENMT1	1.8566	-2.70484	2.05311	0.0245027	0.282441
TMEM178A	-2.03873	-0.000165827	-2.05018	0.0246548	0.284019
IKZF3	2.18304	-2.49485	2.04947	0.0246939	0.284292
FECH	1.15938	4.38246	2.0491	0.0247102	0.284304
AC026412.1	1.60796	0.850764	2.04777	0.0247794	0.284925
ABCB9	-1.17056	4.28601	-2.03853	0.025265	0.29033
NOTCH3	1.75803	1.67002	2.0353	0.0254369	0.292063
CASZ1	1.22738	2.42148	2.03505	0.0254503	0.292063
KRT5	2.20673	-0.934657	2.03488	0.025463	0.292063
PLIN5	2.03421	-2.55214	2.03401	0.0255063	0.292381
AC024560.2	2.33805	-2.07512	2.03122	0.0256651	0.29402
SRRM3	1.55768	0.415216	2.03049	0.0256941	0.29417
MPI	-1.12196	5.04219	-2.02888	0.0257813	0.294987
AC010967.1	-2.62158	-4.56547	-2.02627	0.0259681	0.296942
OR10A3	-2.4627	-2.77526	-2.02432	0.0260498	0.297694
TF	3.66866	-1.34316	2.03529	0.0260748	0.297797
EPB41L4B	-1.10439	5.26611	-2.02273	0.026115	0.298073
TENM1	-2.05255	1.27614	-2.02219	0.0261453	0.298236
PRKACB	1.1704	5.02899	2.0195	0.0262918	0.299723
CCDC144B	1.44448	2.9072	2.01912	0.0263125	0.299776
N4BP3	2.18397	-1.77461	2.01858	0.0263458	0.299972
THNSL2	2.07554	-1.83013	2.01808	0.0263709	0.300074
SYTL1	1.25719	2.86061	2.01399	0.0265954	0.302317
AC093799.1	-2.74528	-3.21306	-2.01534	0.0266005	0.302317
KRT34	-1.89211	0.0104495	-2.01278	0.026663	0.30262
AL031847.1	2.94686	-2.67764	2.01538	0.0266726	0.30262
NKX6-1	-1.39126	1.35824	-2.01239	0.0266847	0.30262
HERPUD1	-1.11202	5.9371	-2.01225	0.0266922	0.30262
DMD	1.95676	-0.142309	2.01114	0.0267543	0.303139
AC010457.1	-1.44857	1.01537	-2.00968	0.0268357	0.303746
BGN	3.13402	-2.99442	2.01417	0.0268405	0.303746
LINC00520	-2.76548	-2.87039	-2.01032	0.0268882	0.304101
POM121	1.13855	6.81387	2.00841	0.0269068	0.304127
AP005264.1	2.70732	-3.03066	2.00912	0.0269385	0.304301
ATP5MPL	-1.16886	5.05778	-2.00676	0.0269993	0.304803
DGKE	1.48956	1.87958	2.00638	0.0270204	0.304856
MORF4L2-AS1	2.19369	-1.08616	2.00555	0.0270718	0.30525
MTMR11	-1.161	4.62767	-2.00403	0.0271533	0.305984
AC010185.1	-1.80551	-0.0932594	-2.00309	0.027206	0.306392
NTNG2	1.33343	2.54836	2.00196	0.0272702	0.30693
YBX2	2.1423	-2.88967	2.00148	0.0273005	0.307085
EID3	2.34684	-1.30721	2.00095	0.0273406	0.307351
FBXW10	2.32979	-2.2965	2.00009	0.027388	0.307698
HLCS	1.16811	4.99845	1.99883	0.0274483	0.308189
GFRA1	3.40279	1.38175	2.00652	0.0274804	0.308364
AC093627.4	2.14308	-0.00116968	1.99705	0.0275528	0.308989
AC008735.2	1.65861	0.9759	1.99595	0.0276125	0.309472
DACT2	-2.57575	-3.40678	-1.9954	0.0276897	0.310061
FOXD3-AS1	-1.4002	1.46994	-1.99431	0.027707	0.310061
AP001107.4	1.72468	0.459195	1.99417	0.0277149	0.310061
POLR2J2	1.8305	-0.478784	1.99326	0.0277674	0.310359
NAT16	2.43308	-0.991404	1.99331	0.0277868	0.310359
ENSG00000274627	1.30832	3.65119	1.99284	0.0277916	0.310359
RAB7B	2.28716	-3.01167	1.9925	0.0278208	0.310498
GGT6	1.89347	-3.54493	1.99177	0.0278532	0.310675
TRPV3	2.48729	-1.78729	1.98927	0.0280291	0.312449
AC025580.1	2.92864	-3.26866	1.9907	0.0280826	0.312857
CRABP1	2.17914	-0.42942	1.98747	0.0281068	0.31294
AMBP	3.03596	0.0352333	1.98976	0.0281963	0.313749
TMEM139	-1.46685	0.255217	-1.98507	0.0282422	0.31392
GSE1	1.15794	5.65852	1.98502	0.0282454	0.31392
SMCHD1	1.16938	6.70394	1.9826	0.0283872	0.315308
AC025165.1	2.48647	-4.65298	1.9794	0.0286086	0.3174
FMOD	-1.56559	-1.67118	-1.97882	0.0286097	0.3174
SLFNL1-AS1	1.65048	0.953964	1.97641	0.0287526	0.318796
COBLL1	1.30903	2.06424	1.97461	0.02886	0.319796
LINC00973	-1.13312	4.50847	-1.97371	0.0289136	0.320108
LINC00174	1.54406	0.971571	1.97356	0.0289225	0.320108
MUC5B	2.2017	0.821703	1.97316	0.028952	0.320244
SLFN12L	1.51511	0.191002	1.97262	0.0289783	0.320344
NCOA1	1.21533	4.98624	1.97091	0.0290806	0.321285
PKIA	-1.3904	3.21348	-1.96957	0.0291613	0.3219
FOXD3	-1.52722	0.121295	-1.96915	0.0291868	0.3219
CD33	2.49951	-1.89197	1.96975	0.0291882	0.3219
THBS2	2.27769	-1.11251	1.96835	0.029245	0.322336
IFNAR2	1.24693	3.01596	1.96481	0.0294486	0.324388
NPAS3	2.41642	-1.9736	1.96432	0.0295034	0.324799
APOB	5.32353	0.639563	2.0159	0.0295822	0.325474
SCARF1	1.46825	1.40727	1.95982	0.0297526	0.327156
C11orf45	1.35785	1.96625	1.95741	0.0299001	0.328583
AC046185.2	-1.87241	-1.60111	-1.95399	0.0301112	0.330708
TMEM147-AS1	1.27183	2.90735	1.95222	0.0302204	0.331558
PLD5	-2.30302	-2.24624	-1.95217	0.0302377	0.331558
AC090505.1	2.22733	-2.16307	1.9518	0.0302552	0.331558
AL121718.1	-3.05475	-2.43704	-1.9562	0.0302598	0.331558
PUDP	1.11738	4.50922	1.95056	0.0303235	0.332061
CCDC194	2.62533	-2.66164	1.95021	0.0304199	0.332904
MMP17	-1.48791	0.111838	-1.94876	0.0304363	0.332904
IL17D	1.77529	-0.91285	1.94801	0.0304827	0.333215
UGT2B15	1.96746	-3.25024	1.9464	0.0305846	0.334133
FBLN5	-2.02435	-1.88535	-1.94084	0.0309351	0.337611
AC090589.3	1.77884	0.619675	1.94075	0.0309392	0.337611
RAB4B-EGLN2	-2.98753	-3.22022	-1.94182	0.0311303	0.339303
AL139349.1	2.56445	-3.52754	1.93855	0.0311408	0.339303
AC137932.1	1.55984	0.4786	1.93745	0.031149	0.339303
SDK2	2.26197	-2.03164	1.93422	0.0313674	0.341483
AC022400.1	2.47299	-1.35111	1.93153	0.0315698	0.343485
FTCDNL1	1.57911	-0.262936	1.92828	0.0317378	0.345111
MAFB	-1.58414	0.508255	-1.92775	0.0317719	0.345281
MAPK15	2.07267	-0.0831464	1.92714	0.0318143	0.345416
ADGRE1	-1.88595	-2.29103	-1.92668	0.0318418	0.345416
TFAP2A-AS1	1.59775	0.561134	1.92664	0.031844	0.345416
KIAA1211	-1.48071	3.07028	-1.92641	0.0318586	0.345416
ERC2	-2.01127	-0.137379	-1.92521	0.0319385	0.346081
CSF1R	1.23255	1.56305	1.92064	0.0322354	0.349095
AL645608.1	1.82732	-1.80692	1.91788	0.0324171	0.350858
AC020763.3	2.01165	-0.941201	1.91744	0.0324475	0.350983
ATXN3	-1.14883	4.70435	-1.91667	0.0324962	0.351306
AL133520.1	-1.5938	0.0140332	-1.91527	0.0325893	0.352109
AL022328.1	2.26346	-1.99161	1.914	0.0326878	0.352967
AC144548.1	2.34145	-1.65472	1.91384	0.0327071	0.352972
AC245060.6	2.02678	-1.11328	1.91062	0.0329002	0.354828
AL354822.1	2.04775	-0.522136	1.91037	0.0329173	0.354828
ALOX12P2	2.30017	-1.84377	1.90864	0.0330497	0.356003
AC104137.1	-2.6874	-2.40707	-1.90946	0.0330969	0.356003
LINC01910	2.33415	-1.90206	1.90799	0.0330971	0.356003
FRMD3	1.40091	1.36144	1.90741	0.0331133	0.356003
VN1R48P	-2.7252	-2.41185	-1.90936	0.0331219	0.356003
AC008267.3	2.20748	-1.53916	1.90421	0.0333389	0.358129
ELAC1	1.53859	0.536197	1.9027	0.033431	0.358911
RPL36AL	-1.13096	7.42863	-1.90205	0.0334746	0.359171
FAM83A-AS1	1.96799	-2.11911	1.90031	0.0335941	0.360246
CTSE	2.42695	-3.31989	1.90044	0.0336253	0.360373
KCNN2	2.51635	-2.12876	1.89686	0.0338928	0.363031
ZNF821	-1.51025	1.25163	-1.89555	0.0339176	0.363088
C20orf196	-1.59039	0.502798	-1.89492	0.0339612	0.363346
LST1	2.66472	-3.5241	1.89552	0.0340411	0.363992
CITED1	-1.70759	0.132832	-1.89094	0.0342349	0.365705
ANO9	1.85231	0.00148248	1.89068	0.0342531	0.365705
PRKG2	-2.02482	-0.218356	-1.89026	0.0342846	0.365705
SMPD5	2.91181	-2.76317	1.89409	0.0342917	0.365705
NARF-IT1	-2.52041	-2.08395	-1.891	0.0342995	0.365705
SPEG	1.21557	4.23511	1.8891	0.0343628	0.366169
MAPK13	1.08022	6.882	1.8882	0.0344247	0.366619
ARHGEF37	1.50059	0.442776	1.8874	0.0344807	0.367005
AC107983.2	1.60963	2.61874	1.88684	0.0345191	0.367204
MARCHF9	-1.19248	4.00516	-1.88488	0.034656	0.36845
AC012501.1	-1.95924	-2.6248	-1.88329	0.0347687	0.369225
AL365277.1	2.37517	-1.53452	1.88361	0.0347792	0.369225
PFN1P2	2.28251	-0.587048	1.88327	0.0347884	0.369225
GDF7	2.2536	-1.26531	1.87842	0.0351272	0.372609
AL031709.1	2.64475	-2.06665	1.87866	0.0352173	0.373352
ARL4D	-1.15147	4.10689	-1.8736	0.0354512	0.375618
GBP4	1.2935	1.23404	1.8725	0.03553	0.376238
DRAXIN	1.98387	-1.73025	1.87135	0.0356136	0.376909
AL590094.1	1.62169	0.532386	1.86663	0.0359506	0.380259
S100A16	-1.10892	8.27475	-1.86611	0.0359885	0.380305
NECTIN3-AS1	-1.84405	-2.12576	-1.86601	0.0359958	0.380305
ALMS1-IT1	1.58532	0.559477	1.86077	0.0363753	0.383919
DNAJA4	1.7471	-0.570401	1.8607	0.0363809	0.383919
POU2F2	1.15766	4.23908	1.86044	0.0363997	0.383919
AL136981.2	-2.46916	-1.25406	-1.86091	0.0364312	0.384033
ITGAV	1.18328	7.30146	1.85912	0.0364958	0.384422
TRIB3	-1.11679	5.9723	-1.85893	0.0365093	0.384422
PFDN5	-1.15269	6.13507	-1.85685	0.0366616	0.385806
CGRRF1	-1.15001	4.06854	-1.85317	0.0369326	0.388439
TCAF2	-1.46445	0.435384	-1.85269	0.036968	0.388592
BMP7	2.77183	-1.67977	1.85474	0.0370409	0.389139
ITSN2	1.14072	5.73675	1.84955	0.0372002	0.390591
ELOVL2	2.01614	-0.759441	1.84848	0.0372827	0.391237
ADCY1	2.4559	-2.7119	1.84877	0.0373249	0.39146
CYP4F11	2.85916	-2.3775	1.85104	0.0373891	0.391592
AC073957.3	1.4712	1.93682	1.8469	0.0373977	0.391592
WFDC13	-2.02367	-1.41081	-1.8469	0.0374006	0.391592
PILRB	1.32679	2.53651	1.84574	0.0374841	0.39203
TBL1X	1.09155	6.01764	1.84548	0.0375035	0.39203
C2orf88	1.68079	-0.0767715	1.84545	0.0375057	0.39203
DBNDD1	1.42155	2.77847	1.84387	0.0376242	0.393048
MSRB3	-1.12216	5.38494	-1.84332	0.0376656	0.39326
GLIDR	-1.35224	2.14747	-1.84155	0.0377986	0.394278
TPI1P1	-1.36155	1.28036	-1.84145	0.0378055	0.394278
AL445222.1	2.32309	-1.8424	1.84043	0.0379174	0.395204
MR1	1.24102	2.77699	1.83971	0.0379367	0.395204
C1orf210	2.18855	-4.27632	1.83805	0.0380773	0.396447
HGFAC	1.81111	-1.57973	1.83636	0.0381905	0.397403
CEACAM5	1.89097	-4.22356	1.83168	0.0385478	0.400897
PGR	2.10327	-3.11557	1.83079	0.0386237	0.401458
ANO2	1.81552	-0.235646	1.83041	0.0386449	0.401458
AC139795.1	1.78342	-0.85566	1.82961	0.0387062	0.401871
H19	2.35256	-1.43327	1.82877	0.0388151	0.402555
PYGO1	1.2082	4.01651	1.82819	0.0388153	0.402555
AC027575.2	2.17588	-1.49829	1.82769	0.0388684	0.402881
SOS1-IT1	1.98461	-1.14826	1.82655	0.0389439	0.403439
SFRP2	2.81296	-0.492192	1.82533	0.039338	0.407294
CCND2	-1.50707	1.989	-1.82086	0.0393826	0.40753
TTC39A	1.41315	1.093	1.81724	0.0396655	0.41023
TPTE	1.93554	-4.15505	1.81652	0.0397241	0.410607
MKNK2	-1.11281	6.97138	-1.81544	0.0398071	0.411236
GRK3	1.27023	2.64587	1.81479	0.0398584	0.41135
CYCSP24	2.21379	-1.66998	1.81493	0.0398683	0.41135
C2CD6	1.48915	0.400908	1.81446	0.0398843	0.41135
AC234772.3	2.20078	-0.765189	1.81261	0.0400495	0.412825
SNHG5	-1.15788	6.92565	-1.80993	0.0402428	0.414588
AC215522.2	2.05219	-0.72936	1.80963	0.0402728	0.414667
PCDHB11	-1.29549	2.15227	-1.8092	0.0403011	0.414729
HS6ST3	-1.49499	0.683815	-1.80856	0.0403519	0.415022
SMIM25	2.16923	-3.80008	1.80796	0.0404157	0.41545
BSPRY	1.72624	-2.73068	1.80653	0.0405134	0.416224
PFKP	-1.0754	9.0249	-1.80535	0.0406075	0.416961
A4GNT	2.77948	-2.64499	1.80823	0.0406783	0.417457
SDR39U1	-1.18999	3.58112	-1.80346	0.0407595	0.41806
DCDC2	2.62523	-2.52493	1.80243	0.041026	0.420562
RBFADN	1.67227	-0.209276	1.79772	0.0412219	0.422337
AC093151.2	2.30004	-2.82143	1.79606	0.0413986	0.423914
CDRT1	2.05582	-0.751133	1.79505	0.0414464	0.42417
FAM78B	1.46816	0.911004	1.79303	0.0416037	0.425506
EGFEM1P	-2.50383	-2.01867	-1.79425	0.0416226	0.425506
KLF12	-1.22082	4.88795	-1.78954	0.0418899	0.427808
CLEC4A	-1.85341	-2.25796	-1.7895	0.0418938	0.427808
ADORA2A-AS1	2.76592	-2.20995	1.79001	0.0421716	0.430409
RTL3	-2.1593	-2.1364	-1.78303	0.0424454	0.432966
LINC00106	1.46871	0.261169	1.78149	0.0425558	0.433855
DIRAS1	1.58538	-0.706139	1.78021	0.042662	0.434535
FAM157C	1.9372	-0.340668	1.78015	0.0426692	0.434535
RIPOR3	1.64135	-0.114022	1.77943	0.0427273	0.434888
ITGAX	2.38685	-4.70136	1.77856	0.0428761	0.436165
IGLV2-14	3.24959	-5.25425	1.78933	0.0429331	0.436506
TMEM52	1.48523	-0.0469871	1.77609	0.0430073	0.437022
AC244502.1	2.04143	-2.80785	1.77015	0.0435161	0.441951
SPINT1-AS1	2.41744	-2.9661	1.77067	0.0435577	0.442133
ELF5	2.00043	-4.20099	1.7671	0.0437736	0.443963
SULT2B1	1.71188	-2.48834	1.76672	0.043801	0.443963
ADH6	2.14326	-1.56724	1.76683	0.0438096	0.443963
MT2P1	-2.03807	-2.49124	-1.76521	0.0439368	0.445009
TBX2-AS1	1.98227	-2.9894	1.76427	0.0440147	0.445556
SERPINB9P1	2.15121	-1.69232	1.7634	0.0441046	0.446223
KIF26A	2.06571	-2.69616	1.75669	0.0446736	0.451735
FBXO44	1.20708	3.08364	1.7539	0.0449058	0.453836
NLRP10	-2.22615	-1.33432	-1.75238	0.0450751	0.455301
RPL38P4	2.21146	-1.77699	1.74994	0.0452857	0.457179
ADHFE1	2.23088	-0.55196	1.74934	0.0453434	0.457514
URAHP	1.99066	-1.77849	1.74802	0.0454264	0.458102
KIF12	2.15803	-3.4377	1.74785	0.0454594	0.458187
AP000866.3	2.54645	-1.19212	1.7488	0.0455421	0.458773
TRIM7	-1.49752	0.389655	-1.74249	0.0459099	0.462228
PLAC4	2.20197	-1.62421	1.73731	0.046406	0.46697
HSPA6	-1.3745	0.736056	-1.73646	0.046448	0.46704
LINC01909	1.81675	-1.35788	1.7363	0.0464631	0.46704
TTC22	2.34553	-2.90772	1.73672	0.0465061	0.467219
ADCY7	1.16337	4.79	1.73267	0.0467887	0.46957
AL449106.1	-2.61412	-1.97115	-1.7356	0.0467906	0.46957
PLPP1	-1.12897	4.51755	-1.73129	0.0469133	0.470548
SHB	-1.10991	5.05181	-1.72865	0.0471529	0.472697
SUN3	1.69727	1.06764	1.72781	0.047229	0.473205
AL606489.1	1.70682	0.67244	1.72399	0.0475778	0.476443
PRRT4	2.16666	-3.29142	1.72396	0.0476097	0.476506
KCNMB3	1.67298	-0.352745	1.72041	0.0479061	0.479215
SSH3	1.15564	4.12786	1.71744	0.0481804	0.481576
ZNRD1ASP	1.35755	1.63727	1.71729	0.0481938	0.481576
PDZD4	1.86139	-2.33938	1.71618	0.0482983	0.482361
AC016405.1	2.00085	-2.13276	1.71591	0.0483298	0.482417
ANGPTL8	2.17924	-2.24089	1.71527	0.0484159	0.483012
ENSG00000228962	2.18881	-1.78054	1.71502	0.0484413	0.483012
CABLES1	1.10527	4.85744	1.71375	0.0485225	0.483563
AC044784.1	1.80636	-4.47695	1.70805	0.0490562	0.488619
AP000866.2	-1.46124	1.52794	-1.70745	0.0491114	0.488908
AC087477.2	1.87288	-1.25939	1.70684	0.0491713	0.489243
ZNF630	1.60669	-0.691299	1.70651	0.0491998	0.489264
ADAMTS9-AS2	2.04267	-2.16041	1.70377	0.0494721	0.491709
AC124944.2	1.94939	-2.06847	1.7016	0.0496694	0.493407
NMNAT3	-1.68042	-1.68656	-1.70093	0.0497275	0.493721
POU6F2	2.67154	-4.13586	1.70376	0.0498517	0.494691
AL135818.1	-1.57055	-0.320461	-1.69921	0.0498916	0.494823
PROX1-AS1	-2.37387	-3.0942	-1.69897	0.0500357	0.495988
SHISA9	2.03753	-2.81125	1.69672	0.0501418	0.496775
AL117381.1	2.10928	-1.56668	1.69575	0.0502453	0.497536
ZDHHC1	1.21523	3.23379	1.69406	0.0503833	0.498604
FAM86B1	1.60112	-0.0987556	1.69382	0.0504068	0.498604
AC010186.3	-1.46002	1.47078	-1.69339	0.0504476	0.498742
AC016745.1	1.94104	-1.58856	1.68961	0.0508181	0.502139
PIGN	1.14823	4.03365	1.68593	0.0511691	0.505339
AL049629.1	-2.39586	-1.15565	-1.68609	0.0513015	0.506374
GALNT12	1.31374	0.81677	1.6843	0.0513283	0.506374
SYT16	-1.81875	-0.444602	-1.68183	0.0515704	0.508493
GYPC	2.47907	-3.03071	1.68122	0.0518498	0.510613
PAPLN	1.53519	0.658718	1.67879	0.0518681	0.510613
STX1B	1.67932	-0.590196	1.67862	0.0518845	0.510613
TTC25	2.53615	-2.26303	1.68134	0.0518951	0.510613
AC116345.1	1.60325	0.871405	1.67757	0.0519878	0.511254
FGFR1OP2	-1.10131	5.37143	-1.67612	0.0521309	0.512391
AC005746.1	2.43378	-2.96223	1.6766	0.0522708	0.513495
LLPH-AS1	-1.41876	-0.0993402	-1.67442	0.052299	0.513501
ALPK2	2.62098	-1.76348	1.67573	0.0525607	0.515614
IGFBP5	1.58704	2.38329	1.6717	0.0525696	0.515614
ABCG4	1.83309	-0.659103	1.67111	0.0526294	0.515929
PLEKHA6	1.11755	5.25893	1.66865	0.0528731	0.518045
NIM1K	-1.57544	-0.358008	-1.66823	0.0529154	0.518187
CCT6B	1.88378	-0.71938	1.66526	0.0532168	0.520864
GOLGA8G	-2.51371	-3.43154	-1.66683	0.0533343	0.52174
CLSTN2	1.79793	-3.5475	1.66268	0.0534747	0.522839
EDNRB	1.17756	3.01392	1.66113	0.0536297	0.524079
COPZ2	1.48021	0.652703	1.66027	0.0537172	0.524659
HS3ST3A1	2.01871	-1.30454	1.66005	0.0537546	0.524748
AC006058.2	-1.90122	-1.91578	-1.6551	0.0542478	0.529286
RNF223	1.99056	-2.27899	1.65263	0.0545076	0.531347
AC009022.1	1.27414	2.96557	1.65243	0.0545162	0.531347
KCNQ4	1.38301	0.377302	1.65131	0.0546303	0.532181
MCTP2	2.27398	-2.74141	1.65111	0.0547508	0.533076
APOH	2.95034	-1.44914	1.65793	0.0550416	0.535627
RBPMS	1.14753	3.41366	1.64665	0.0551109	0.536021
AC025917.1	2.39908	-2.6618	1.64702	0.055267	0.537259
ZNF467	1.33094	1.456	1.64311	0.0554783	0.539031
AL353743.4	-1.93559	-1.25973	-1.6404	0.0557693	0.541576
AC096888.1	1.99726	-2.23826	1.63917	0.0559042	0.542444
KCNS3	-1.2314	3.07187	-1.63891	0.0559169	0.542444
GOLGA8K	2.05526	-0.783421	1.63861	0.0559735	0.542532
ATF4	-1.09395	8.11688	-1.63827	0.0559844	0.542532
AL844908.1	-2.16955	-2.43461	-1.63503	0.0563842	0.546123
SLC46A1	1.18513	2.79344	1.63326	0.0565119	0.547076
LY75	1.62077	0.334257	1.63125	0.056724	0.548731
MACF1	1.18175	9.13361	1.63108	0.0567419	0.548731
TSPAN8	-1.38212	1.57092	-1.6295	0.0569099	0.550014
ENTPD2	1.75303	-2.75442	1.62928	0.0569336	0.550014
AC009812.3	2.05529	-2.35566	1.62742	0.0571584	0.551899
DLX3	1.87286	-2.67819	1.62685	0.0571963	0.551978
AL645941.1	1.90791	-1.06041	1.62526	0.0573692	0.55336
AC090826.1	2.18742	-2.20587	1.62222	0.0577613	0.556854
AC104964.4	1.61035	0.963949	1.61933	0.0579996	0.558862
AL157935.1	2.18246	-0.91574	1.61825	0.0581893	0.5604
KRT18P34	1.87278	-1.98381	1.61691	0.0582662	0.560721
FGA	3.86263	-0.839652	1.65756	0.0582829	0.560721
SENP3-EIF4A1	1.95361	-0.466757	1.61646	0.0583217	0.560804
FGFR4	1.46197	1.77179	1.61556	0.0584069	0.560998
ADRA2A	2.09094	-3.74504	1.61563	0.0584388	0.560998
BIRC6	1.18032	6.65932	1.61511	0.0584557	0.560998
GBGT1	1.37111	0.0737469	1.61505	0.0584624	0.560998
AP000769.1	-1.25644	2.66442	-1.61415	0.0585603	0.561648
AP003096.1	2.25034	-1.76253	1.61486	0.0585963	0.561659
PTPRZ1	2.2677	-2.08658	1.61473	0.0586218	0.561659
STXBP6	1.73848	-2.13259	1.61299	0.0586877	0.562001
CCDC120	1.20399	3.01668	1.61138	0.0588629	0.563122
GPR37L1	2.32894	-2.55768	1.61295	0.0588652	0.563122
NOC2LP1	2.12431	-3.15524	1.60886	0.0591921	0.565958
GRM4	2.08858	-3.89258	1.60698	0.0593863	0.567469
LUM	1.9449	-1.27832	1.60649	0.0594111	0.567469
TIGD1	-1.32526	1.78631	-1.60326	0.0597557	0.570467
ADCK2	1.1256	4.59347	1.60271	0.0598163	0.570753
MMP24	1.23138	1.82329	1.60213	0.0598807	0.571075
LTF	2.47974	-2.30375	1.60405	0.0600295	0.572202
AL358472.4	-1.60628	-0.793201	-1.5983	0.0603064	0.574547
PCSK6	1.98236	-1.04701	1.59687	0.0604842	0.575945
TCF7L1	-1.48103	0.490333	-1.59416	0.0607693	0.578365
AC013652.1	1.98497	-1.99731	1.59091	0.0611551	0.581739
RASSF8	-1.18378	4.93295	-1.58994	0.061244	0.582113
XKR7	1.79123	-3.91513	1.58985	0.0612569	0.582113
STX16-NPEPL1	1.89223	-1.15763	1.58832	0.0614358	0.583515
GHR	1.73469	-2.53417	1.58575	0.0617194	0.585909
CROCCP3	1.41558	1.33888	1.58514	0.0617879	0.586261
MCOLN3	1.25898	2.7844	1.58438	0.0618748	0.586786
CBX3P2	2.09964	-2.38288	1.58408	0.0619631	0.58705
SH2D3A	1.20357	3.66791	1.58358	0.0619657	0.58705
SH2D4A	1.09511	5.01729	1.58244	0.0620961	0.587987
AC233280.2	2.61828	-2.79217	1.58722	0.0622095	0.588756
LINC00865	-1.92452	-2.30899	-1.58106	0.0622655	0.588756
AC025165.5	-2.05556	-2.07631	-1.58124	0.0622723	0.588756
PDZD2	1.30472	3.28672	1.57982	0.0623952	0.589619
KCNE1B	2.14043	-3.37903	1.57971	0.0624821	0.590141
TULP2	-2.52671	-2.42034	-1.58295	0.0625308	0.590301
TMEM254-AS1	1.72065	-0.843086	1.57702	0.062718	0.591768
AP001628.1	1.81233	-1.38282	1.57144	0.0633655	0.597575
AP001178.3	2.13372	-2.49746	1.57092	0.0634988	0.598252
TRIM22	-1.32042	1.84812	-1.57024	0.0635016	0.598252
FAM131C	2.14956	-2.26635	1.5687	0.0637666	0.600444
DMKN	1.50777	0.459728	1.56755	0.0638153	0.600458
DPYSL4	1.75313	-1.33707	1.56742	0.0638325	0.600458
AC073415.1	1.8362	-1.54478	1.56583	0.0640211	0.601927
MT-TK	-2.18228	-2.42059	-1.56597	0.0641081	0.602441
HOXB7	1.89092	-1.19802	1.56453	0.0641786	0.6028
Z98883.1	1.84236	-2.00495	1.56324	0.064326	0.60388
PPFIA2	-1.76568	-1.04893	-1.55949	0.0647647	0.607692
TRIM66	1.27114	2.69164	1.55842	0.0648886	0.608547
DCLK1	-1.46677	1.18791	-1.55769	0.0649754	0.609055
CCDC113	1.65023	-0.371716	1.55542	0.0652448	0.611128
NEURL1	1.47328	0.0491931	1.55527	0.0652622	0.611128
AC092687.3	-2.19936	-2.87186	-1.55538	0.0653783	0.611906
IL20RB	-1.59918	-0.141357	-1.5518	0.0656763	0.614387
TEKT3	-2.47126	-3.0873	-1.5539	0.0659071	0.616236
AC106754.1	-1.4722	0.718239	-1.54869	0.0660489	0.617252
AC018638.8	1.85876	0.852438	1.54748	0.0662026	0.61811
Z69666.1	2.14444	-2.17474	1.54818	0.0662071	0.61811
AL009031.1	2.27101	-2.4837	1.5482	0.0663114	0.618773
AC006329.1	1.33262	1.81435	1.54385	0.0666325	0.621459
GUCY2C	1.81611	-1.63159	1.54165	0.0669037	0.623373
GABRB1	-2.46753	-3.19086	-1.54573	0.0669048	0.623373
TFF1	1.83337	-0.115316	1.53954	0.0671612	0.625449
[truncated: 16,617 more rows]

## Sheet: Fig 1B
		MDA-MB-231									HEK293TREx
LEFT		APCS	MMP1	BMP2	CXCR4	SIRPA	TNFRSF18		RIGHT		APCS	MMP1	BMP2	CXCR4	SIRPA	TNFRSF18
EV	A1	0.879558	1.01279	1.03156	0.980502	1.01401	0.976763		EV	A1	1.03474	0.960566	0.929124	1.0806	1.0111	1.00238
	A2	0.905288	0.953249	1.02689	1.00911	1.01521	1.01706			A2	0.975142	1.01505	0.964742	1.04552	0.961598	0.997452
	A3	0.948668	0.955314	1.05903	0.98447	1.03059	0.975088			A3	0.978973	0.961596	1.0165	0.993062	1.04756	1.01062
	Mean	0.911171	0.973783	1.03916	0.991362	1.01993	0.989635			Mean	0.996284	0.979072	0.970121	1.03973	1.00675	1.00348
	SD	0.034929	0.033793	0.017362	0.015502	0.009245	0.023761			SD	0.033356	0.031165	0.043935	0.044054	0.043147	0.006652
	N	3	3	3	3	3	3			N	3	3	3	3	3	3
	B1	1.00526	0.985933	0.961484	0.92683	0.993535	1.01981			B1	0.986432	1.01825	1.08218	0.995639	1.03636	0.989195
	B2	1.00593	1.02181	0.955057	0.905265	1.01834	1.08335			B2	0.982712	1.00892	0.978324	1.03421	0.941568	0.976657
	B3	0.972302	1.02464	0.963475	0.896271	0.998422	1.06793			B3	1.0161	0.983793	1.07302	0.950544	1.02893	0.994217
	Mean	0.994498	1.0108	0.960005	0.909455	1.00343	1.05703			Mean	0.995082	1.00365	1.04451	0.993465	1.00229	0.98669
	SD	0.019226	0.021578	0.004399	0.015705	0.013141	0.033146			SD	0.018298	0.017822	0.0575	0.041877	0.052715	0.009044
	N	3	3	3	3	3	3			N	3	3	3	3	3	3
	C1	0.958145	0.995722	1.00094	0.954821	0.967507	1.00074			C1	0.985597	1.00701	0.930232	1.05877	0.981375	1.02383
	C2	0.96914	0.989592	0.988614	0.968273	0.983717	1.0295			C2	1.01137	1.0068	1.13048	0.996055	1.01217	1.02175
	C3	0.984553	1.00836	0.976788	0.901567	0.983395	1.03609			C3	1.03655	0.974685	1.05131	0.901751	1.06831	0.970702
	Mean	0.970613	0.997891	0.98878	0.941554	0.978206	1.02211			Mean	1.01117	0.996166	1.03734	0.985525	1.02062	1.00543
	SD	0.013265	0.00957	0.012075	0.035277	0.009267	0.018801			SD	0.025479	0.018603	0.100851	0.079037	0.044077	0.030091
	N	3	3	3	3	3	3			N	3	3	3	3	3	3
	A	0.899552	0.970748	1.0323	0.990691	1.04235	0.98725			A	0.996284	0.979072	0.970121	1.03973	1.00675	1.00348
	B	0.98789	1.00202	0.961615	0.930237	1.00846	1.0578			B	0.995082	1.00365	1.04451	0.993465	1.00229	0.98669
	C	0.953002	1.00644	0.986625	0.956929	1.0029	1.01947			C	1.01117	0.996166	1.03734	0.985525	1.02062	1.00543
	Mean	0.946815	0.993068	0.993514	0.959286	1.0179	1.02151			Mean	1.00085	0.992964	1.01732	1.00624	1.00989	0.998534
	SD	0.044493	0.019456	0.035844	0.030296	0.021351	0.035321			SD	0.008964	0.0126	0.041035	0.029271	0.009558	0.010303
WTOE	A1	9.74527	4.78764	3.84358	0.079521	0.049496	0.151911		WTOE	A1	6.16053	5.03198	5.51031	0.388986	0.278378	0.627928
	A2	9.4158	5.2043	3.66407	0.172277	0.218681	0.301888			A2	6.05603	5.48412	5.14964	0.343424	0.210347	0.105385
	A3	9.08393	4.99164	3.68635	0.274485	0.072049	0.071128			A3	6.37663	4.82318	5.35982	0.283272	0.191591	0.165674
	Mean	9.415	4.99453	3.73133	0.175428	0.113409	0.174976			Mean	6.19773	5.11309	5.33992	0.338561	0.226772	0.299662
	SD	0.330674	0.208344	0.097846	0.09752	0.091863	0.117096			SD	0.163506	0.337854	0.181156	0.053025	0.045665	0.28588
	N	3	3	3	3	3	3			N	3	3	3	3	3	3
	B1	9.33165	5.20343	3.74345	0.031007	0.239289	0.078913			B1	6.29281	4.64613	5.86338	0.332056	0.268881	0.111693
	B2	8.9666	4.64635	3.32336	0.198859	0.15317	0.417032			B2	6.16451	5.93743	5.6442	0.270688	0.280432	0.019041
	B3	8.83525	4.80562	3.62792	0.299797	0.142555	0.026097			B3	6.28683	5.37381	5.58495	0.332808	0.227533	0.124899
	Mean	9.0445	4.88513	3.56491	0.176554	0.178338	0.174014			Mean	6.24805	5.31912	5.69751	0.311851	0.258949	0.085211
	SD	0.257204	0.286922	0.21702	0.135776	0.053051	0.21211			SD	0.072408	0.647389	0.146671	0.03565	0.027813	0.057684
	N	3	3	3	3	3	3			N	3	3	3	3	3	3
	C1	9.46052	5.60612	4.00024	0.150715	0.041555	0.114104			C1	6.17005	4.86859	5.58476	0.309797	0.310673	0.193892
	C2	9.22289	5.41939	3.85167	0.032237	0.502431	0.016731			C2	6.18017	5.61156	5.56741	0.289139	0.250457	0.075745
	C3	9.44408	5.54104	3.72811	0.245299	0.21017	0.383971			C3	6.23451	5.05397	5.038	0.288258	0.364403	0.227934
	Mean	9.37583	5.52219	3.86001	0.14275	0.251385	0.171602			Mean	6.19491	5.17804	5.39672	0.295731	0.308511	0.165857
	SD	0.132705	0.094785	0.136256	0.106754	0.233186	0.190252			SD	0.03467	0.386709	0.31078	0.012189	0.057004	0.079874
	N	3	3	3	3	3	3			N	3	3	3	3	3	3
	A	9.44228	5.18086	3.54559	0.000716	0.033591	0.166736			A	6.19773	5.11309	5.33992	0.338561	0.226772	0.299662
	B	9.03344	4.82074	3.59842	0.049936	0.008252	0.185905			B	6.24805	5.31912	5.69751	0.311851	0.258949	0.085211
	C	9.31272	5.54799	3.66278	0.014695	0.04211	0.125649			C	6.19491	5.17804	5.39672	0.295731	0.308511	0.165857
	Mean	9.26281	5.1832	3.60226	0.021782	0.027984	0.15943			Mean	6.21356	5.20342	5.47805	0.315381	0.264744	0.183577
	SD	0.20894	0.363631	0.058693	0.025364	0.017612	0.030785			SD	0.0299	0.105334	0.192169	0.021632	0.041177	0.108318

## Sheet: Fig 1C
Binding Protein	Experiment ID	Peak ID	Fragment ID	Source Sequence	Pinnacle	Source Seq Length	Start	End	Length	Top Height	Upstream Gene	Intersecting Genes	Downstream Gene	linear RPM	FDR	Fold enrichment	pValue	raw_count
DVL1	231-DVL1	P-000001	F-000001	NC_000001.11	10256	248956422	9950	10727	778	91			MIR6859-1	0.884	8.63061	7.42744	0	212
DVL1	231-DVL1	P-000002	F-000002	NC_000001.11	14750	248956422	13743	25157	11415	70		MIR6859-1		6.98	5.71049	4.58957	0	1673
DVL1	231-DVL1	P-000003	F-000003	NC_000001.11	40617	248956422	40205	41132	928	22	FAM138A		OR4F5	0.3	72.3771	2.52194	0.000811	72
DVL1	231-DVL1	P-000004	F-000004	NC_000001.11	44469	248956422	43158	44777	1620	21	FAM138A		OR4F5	0.434	56.119	2.37172	0.0323	104
DVL1	231-DVL1	P-000005	F-000005	NC_000001.11	48501	248956422	47219	50849	3631	33	FAM138A		OR4F5	1.343	58.8152	2.51863	0.0234	322
DVL1	231-DVL1	P-000006	F-000006	NC_000001.11	138904	248956422	134670	140571	5902	53		LOC100996442, LOC729737		2.958	45.625	3.40637	2.38e-10	709
DVL1	231-DVL1	P-000007	F-000007	NC_000001.11	180851	248956422	180415	181250	836	104		LOC100996442		0.663	29.1108	7.11982	3.1e-18	159
DVL1	231-DVL1	P-000008	F-000008	NC_000001.11	185224	248956422	181567	195820	14254	74		LOC100996442, MIR6859-2		9.328	20.4955	3.6074	1.45e-26	2236
DVL1	231-DVL1	P-000009	F-000009	NC_000001.11	371163	248956422	370802	372546	1745	22		LOC112268260		0.563	70.0057	2.19196	0.00296	135
DVL1	231-DVL1	P-000010	F-000010	NC_000001.11	418534	248956422	417923	419410	1488	21		LOC112268260		0.488	64.1742	2.01131	0.00969	117
DVL1	231-DVL1	P-000011	F-000011	NC_000001.11	437005	248956422	435909	437893	1985	22		LOC112268260		0.642	63.514	2.5285	2.5e-06	154
DVL1	231-DVL1	P-000012	F-000012	NC_000001.11	462584	248956422	462237	462800	564	25		LOC112268260		0.184	67.6716	2.87369	0.00526	44
DVL1	231-DVL1	P-000013	F-000013	NC_000001.11	471336	248956422	469988	474637	4650	24		LOC112268260		1.552	72.2315	2.16272	0.000497	372
DVL1	231-DVL1	P-000014	F-000014	NC_000001.11	486020	248956422	485679	487553	1875	31	LOC112268260		LOC100132287	0.617	69.8356	2.98702	0.00322	148
DVL1	231-DVL1	P-000015	F-000015	NC_000001.11	491276	248956422	490780	495336	4557	34		LOC100132287		1.973	12.3077	3.90822	1.54e-40	473
DVL1	231-DVL1	P-000016	F-000016	NC_000001.11	502511	248956422	497806	502951	5146	30	LOC100132287		LOC105378947	1.856	65.9621	2.58901	9.35e-06	445
DVL1	231-DVL1	P-000017	F-000017	NC_000001.11	503861	248956422	503475	506045	2571	35	LOC100132287		LOC105378947	1.018	69.8475	2.8733	6.77e-05	244
DVL1	231-DVL1	P-000018	F-000018	NC_000001.11	523135	248956422	521362	523558	2197	26	LOC100132287		LOC105378947	0.701	71.5696	2.59183	0.00174	168
DVL1	231-DVL1	P-000019	F-000019	NC_000001.11	634044	248956422	628686	635300	6615	311		LOC101928626, MIR12136		21.727	0.57803	4.56805	0	5208
DVL1	231-DVL1	P-000020	F-000020	NC_000001.11	663127	248956422	662342	664003	1662	23	MIR12136		OR4F16	0.551	69.8268	2.2313	0.00328	132
DVL1	231-DVL1	P-000021	F-000021	NC_000001.11	715140	248956422	714794	716287	1494	27		OR4F16		0.513	70.2445	2.56086	0.00283	123
DVL1	231-DVL1	P-000022	F-000022	NC_000001.11	729105	248956422	725025	730277	5253	52		LOC100288069		2.637	11.6767	4.78793	1.06e-43	632
DVL1	231-DVL1	P-000023	F-000023	NC_000001.11	733049	248956422	730347	733609	3263	34		LOC100288069		1.348	67.5594	2.6278	2.31e-05	323
DVL1	231-DVL1	P-000024	F-000024	NC_000001.11	745569	248956422	744326	748178	3853	39		LOC100288069		1.406	71.5932	3.175	0.00174	337
DVL1	231-DVL1	P-000025	F-000025	NC_000001.11	764287	248956422	762477	766065	3589	29		LOC100288069		1.235	68.3367	2.69816	3.9e-05	296
DVL1	231-DVL1	P-000026	F-000026	NC_000001.11	766775	248956422	766158	768542	2385	26		LOC100288069		0.851	58.9108	2.11666	0.0232	204
DVL1	231-DVL1	P-000027	F-000027	NC_000001.11	769689	248956422	769251	770154	904	31		LOC100288069		0.305	56.8053	2.88975	0.0303	73
DVL1	231-DVL1	P-000028	F-000028	NC_000001.11	805598	248956422	803409	805922	2514	24		LINC01409		0.793	66.4051	2.30315	0.00698	190
DVL1	231-DVL1	P-000029	F-000029	NC_000001.11	842825	248956422	842475	843399	925	22		LINC01128		0.296	65.1131	2.30852	0.00866	71
DVL1	231-DVL1	P-000030	F-000030	NC_000001.11	853962	248956422	851784	855407	3624	28		LINC01128		1.272	63.3653	2.65571	1.71e-06	305
DVL1	231-DVL1	P-000031	F-000031	NC_000001.11	907881	248956422	907371	908176	806	17		LOC284600		0.229	58.08	1.95411	0.0264	55
DVL1	231-DVL1	P-000032	F-000032	NC_000001.11	912140	248956422	911442	913264	1823	22		LOC284600		0.597	63.773	2.52885	3.07e-06	143
DVL1	231-DVL1	P-000033	F-000033	NC_000001.11	914928	248956422	914552	916487	1936	22		LOC284600		0.592	69.9271	2.52885	7.41e-05	142
DVL1	231-DVL1	P-000034	F-000034	NC_000001.11	917883	248956422	916770	918490	1721	28		LINC02593		0.647	50.2753	3.11547	2.57e-09	155
DVL1	231-DVL1	P-000035	F-000035	NC_000001.11	920685	248956422	919440	921230	1791	27		LINC02593, LOC107985728		0.638	69.2219	2.65896	4.62e-05	153
DVL1	231-DVL1	P-000036	F-000036	NC_000001.11	926200	248956422	925663	926553	891	19		SAMD11		0.242	52.7102	2.18401	0.0495	58
DVL1	231-DVL1	P-000037	F-000037	NC_000001.11	944479	248956422	941827	946983	5157	141		SAMD11, NOC2L		5.09	0.57803	16.2076	0	1220
DVL1	231-DVL1	P-000038	F-000038	NC_000001.11	948579	248956422	947136	949012	1877	45		NOC2L		0.751	44.2282	4.72704	1.11e-10	180
DVL1	231-DVL1	P-000039	F-000039	NC_000001.11	952450	248956422	950698	954953	4256	86		NOC2L		2.365	7.70156	8.40153	0	567
DVL1	231-DVL1	P-000040	F-000040	NC_000001.11	957252	248956422	954971	959514	4544	90		NOC2L		2.966	4.47531	8.06633	0	711
DVL1	231-DVL1	P-000041	F-000041	NC_000001.11	964392	248956422	961221	964711	3491	35		KLHL17		1.744	9.79548	4.02317	0	418
DVL1	231-DVL1	P-000042	F-000042	NC_000001.11	965137	248956422	964793	965849	1057	60		KLHL17, PLEKHN1		0.709	14.2986	6.89686	2.55e-35	170
DVL1	231-DVL1	P-000043	F-000043	NC_000001.11	975264	248956422	974696	976006	1311	31		PLEKHN1, PERM1		0.505	63.4926	3.15464	2.51e-06	121
DVL1	231-DVL1	P-000044	F-000044	NC_000001.11	999330	248956422	995927	1001059	5133	76		HES4		2.958	3.8526	8.1232	0	709
DVL1	231-DVL1	P-000045	F-000045	NC_000001.11	1008191	248956422	1007819	1008890	1072	38	HES4		ISG15	0.401	65.3205	4.11108	6.94e-06	96
DVL1	231-DVL1	P-000046	F-000046	NC_000001.11	1014145	248956422	1013182	1014833	1652	113		ISG15		1.489	4.72674	10.7177	0	357
DVL1	231-DVL1	P-000047	F-000047	NC_000001.11	1020350	248956422	1020105	1020511	407	21		AGRN		0.125	54.8657	2.35809	0.0389	30
DVL1	231-DVL1	P-000048	F-000048	NC_000001.11	1022347	248956422	1021955	1022752	798	37		AGRN		0.288	71.2253	4.07051	0.000172	69
DVL1	231-DVL1	P-000049	F-000049	NC_000001.11	1042070	248956422	1041031	1042452	1422	30		AGRN		0.463	68.3995	3.44843	3.82e-05	111
DVL1	231-DVL1	P-000050	F-000050	NC_000001.11	1044257	248956422	1043074	1044643	1570	38		AGRN		0.826	19.6305	4.36801	2.08e-27	198
DVL1	231-DVL1	P-000051	F-000051	NC_000001.11	1046509	248956422	1044925	1052996	8072	39		AGRN		3.801	3.78289	4.48296	0	911
DVL1	231-DVL1	P-000052	F-000052	NC_000001.11	1055087	248956422	1053331	1056280	2950	73		AGRN		2.244	2.63158	7.66831	0	538
DVL1	231-DVL1	P-000053	F-000053	NC_000001.11	1066125	248956422	1065337	1067168	1832	52		LOC100288175, LOC105378948		0.947	23.0606	5.34736	6.05e-24	227
DVL1	231-DVL1	P-000054	F-000054	NC_000001.11	1082264	248956422	1081658	1084580	2923	41		C1orf159		1.51	12.6437	4.38705	3.44e-40	362
DVL1	231-DVL1	P-000055	F-000055	NC_000001.11	1092364	248956422	1091850	1092771	922	18		C1orf159		0.271	63.0114	2.04472	0.0125	65
DVL1	231-DVL1	P-000056	F-000056	NC_000001.11	1093938	248956422	1092834	1094411	1578	25		C1orf159		0.484	68.117	2.63179	0.00466	116
DVL1	231-DVL1	P-000057	F-000057	NC_000001.11	1153928	248956422	1152790	1154244	1455	19	LINC01342		MIR200B	0.434	61.6862	1.99158	0.0153	104
DVL1	231-DVL1	P-000058	F-000058	NC_000001.11	1211750	248956422	1211211	1212416	1206	24		TNFRSF4		0.375	72.5508	2.75874	0.000692	90
DVL1	231-DVL1	P-000059	F-000059	NC_000001.11	1217534	248956422	1216683	1219434	2752	128		TNFRSF4, SDF4		3.2	0.49261	14.0501	0	767
DVL1	231-DVL1	P-000060	F-000060	NC_000001.11	1220116	248956422	1219735	1221423	1689	23		SDF4		0.584	58.9021	2.6438	2.26e-07	140
DVL1	231-DVL1	P-000061	F-000061	NC_000001.11	1223946	248956422	1221533	1224393	2861	72		SDF4		1.431	12.2687	8.27623	1.9e-41	343
DVL1	231-DVL1	P-000062	F-000062	NC_000001.11	1228656	248956422	1228066	1229322	1257	120		SDF4		1.418	3.07971	11.8415	0	340
DVL1	231-DVL1	P-000063	F-000063	NC_000001.11	1231898	248956422	1231458	1232141	684	56		SDF4		0.292	63.4163	6.01183	1.85e-06	70
DVL1	231-DVL1	P-000064	F-000064	NC_000001.11	1233115	248956422	1232281	1235258	2978	68		B3GALT6		2.841	1.2012	7.14308	0	681
DVL1	231-DVL1	P-000065	F-000065	NC_000001.11	1255258	248956422	1253726	1258074	4349	123		UBE2J2		3.392	1.36612	12.7831	0	813
DVL1	231-DVL1	P-000066	F-000066	NC_000001.11	1261048	248956422	1259506	1262254	2749	25		UBE2J2		0.893	71.2097	2.37117	0.0022	214
DVL1	231-DVL1	P-000067	F-000067	NC_000001.11	1267964	248956422	1267465	1269139	1675	52		UBE2J2		0.697	53.9484	4.98527	1.55e-08	167
DVL1	231-DVL1	P-000068	F-000068	NC_000001.11	1271583	248956422	1269739	1271978	2240	21		UBE2J2		0.722	71.2408	2.15652	0.000286	173
DVL1	231-DVL1	P-000069	F-000069	NC_000001.11	1273696	248956422	1272519	1273868	1350	77		UBE2J2		0.605	42.3278	7.9278	1.44e-11	145
DVL1	231-DVL1	P-000070	F-000070	NC_000001.11	1275064	248956422	1274546	1275502	957	28		LINC01786		0.342	71.6766	2.9193	0.000352	82
DVL1	231-DVL1	P-000071	F-000071	NC_000001.11	1279983	248956422	1279544	1280330	787	27	LINC01786		SCNN1D	0.267	68.6501	2.81203	0.00422	64
DVL1	231-DVL1	P-000072	F-000072	NC_000001.11	1286159	248956422	1285659	1286513	855	19		SCNN1D		0.238	55.5417	2.18401	0.0356	57
DVL1	231-DVL1	P-000073	F-000073	NC_000001.11	1293125	248956422	1292267	1295050	2784	43		ACAP3		1.318	14.978	4.94275	3.3e-34	316
DVL1	231-DVL1	P-000074	F-000074	NC_000001.11	1295920	248956422	1295190	1296932	1743	45		ACAP3, MIR6726		0.768	30.3249	5.17264	9.06e-18	184
DVL1	231-DVL1	P-000075	F-000075	NC_000001.11	1298015	248956422	1297687	1298442	756	29		ACAP3		0.271	70.0442	3.33348	8.98e-05	65
DVL1	231-DVL1	P-000076	F-000076	NC_000001.11	1300548	248956422	1298784	1301229	2446	31		ACAP3		0.851	72.5363	2.83033	0.000699	204
DVL1	231-DVL1	P-000077	F-000077	NC_000001.11	1303541	248956422	1303011	1304418	1408	23		ACAP3		0.401	57.1192	2.47458	0.0294	96
DVL1	231-DVL1	P-000078	F-000078	NC_000001.11	1309650	248956422	1308536	1310156	1621	50		PUSL1		1.014	18.9532	4.48129	1.57e-28	243
DVL1	231-DVL1	P-000079	F-000079	NC_000001.11	1312939	248956422	1310343	1319947	9605	78		PUSL1, INTS11, MIR6727		7.747	0.57803	8.81715	0	1857
DVL1	231-DVL1	P-000080	F-000080	NC_000001.11	1320528	248956422	1320011	1321866	1856	39		INTS11		0.693	60.4348	3.95228	4.28e-07	166
DVL1	231-DVL1	P-000081	F-000081	NC_000001.11	1324996	248956422	1324798	1325446	649	28		CPTP		0.196	61.9992	3.21853	0.0147	47
DVL1	231-DVL1	P-000082	F-000082	NC_000001.11	1327928	248956422	1326546	1329146	2601	41		CPTP		1.439	14.4902	3.92684	5.24e-35	345
DVL1	231-DVL1	P-000083	F-000083	NC_000001.11	1336358	248956422	1334970	1336950	1981	83		TAS1R3, DVL1		1.927	1.43541	9.53935	0	462
DVL1	231-DVL1	P-000084	F-000084	NC_000001.11	1338276	248956422	1337589	1338956	1368	68		DVL1		1.022	8.33333	7.81644	0	245
DVL1	231-DVL1	P-000085	F-000085	NC_000001.11	1340061	248956422	1339019	1340751	1733	52		DVL1, MIR6808		0.964	14.5536	5.97728	6.14e-35	231
DVL1	231-DVL1	P-000086	F-000086	NC_000001.11	1341740	248956422	1341225	1342967	1743	39		DVL1		0.914	17.9238	4.47182	9.96e-30	219
DVL1	231-DVL1	P-000087	F-000087	NC_000001.11	1348966	248956422	1348506	1349431	926	68		DVL1		0.396	49.8292	7.76967	2.05e-09	95
DVL1	231-DVL1	P-000088	F-000088	NC_000001.11	1353275	248956422	1351450	1354483	3034	26		MXRA8		0.985	71.693	2.46602	0.00147	236
DVL1	231-DVL1	P-000089	F-000089	NC_000001.11	1374163	248956422	1373414	1375631	2218	158		AURKAIP1		3.154	0.36232	11.9651	0	756
DVL1	231-DVL1	P-000090	F-000090	NC_000001.11	1387277	248956422	1385009	1388560	3552	130		CCNL2		3.926	0.38462	10.9294	0	941
DVL1	231-DVL1	P-000091	F-000091	NC_000001.11	1391256	248956422	1389218	1395857	6640	106		CCNL2		6.275	0.57803	9.67792	0	1504
DVL1	231-DVL1	P-000092	F-000092	NC_000001.11	1402118	248956422	1397804	1404325	6522	156		CCNL2, MRPL20-AS1, MRPL20		5.261	0.65359	13.4867	0	1261
DVL1	231-DVL1	P-000093	F-000093	NC_000001.11	1407136	248956422	1404409	1410837	6429	112		MRPL20		3.55	5.99739	9.89288	0	851
DVL1	231-DVL1	P-000094	F-000094	NC_000001.11	1412921	248956422	1412367	1413381	1015	25		LOC107984868		0.325	54.4596	2.39442	0.0402	78
DVL1	231-DVL1	P-000095	F-000095	NC_000001.11	1429401	248956422	1429009	1429953	945	25	TMEM88B		LINC01770	0.305	68.2018	2.67796	0.00439	73
DVL1	231-DVL1	P-000096	F-000096	NC_000001.11	1437289	248956422	1436819	1437701	883	34		VWA1		0.275	53.5622	3.37898	0.0453	66
DVL1	231-DVL1	P-000097	F-000097	NC_000001.11	1440298	248956422	1439830	1441004	1175	39		VWA1		0.538	39.0428	4.28089	7.16e-13	129
DVL1	231-DVL1	P-000098	F-000098	NC_000001.11	1456327	248956422	1455668	1456783	1116	40		ATAD3C		0.405	63.4288	4.59791	1.86e-06	97
DVL1	231-DVL1	P-000099	F-000099	NC_000001.11	1471948	248956422	1471493	1473009	1517	59		ATAD3B		0.668	43.2836	5.92987	3.16e-11	160
DVL1	231-DVL1	P-000100	F-000100	NC_000001.11	1478599	248956422	1476844	1479364	2521	46		ATAD3B		1.289	19.1339	4.53923	3.55e-28	309
DVL1	231-DVL1	P-000101	F-000101	NC_000001.11	1482244	248956422	1481748	1487358	5611	59		ATAD3B		2.486	9.22385	6.78099	0	596
DVL1	231-DVL1	P-000102	F-000102	NC_000001.11	1490271	248956422	1488895	1491109	2215	56		ATAD3B		1.172	19.754	5.47076	2.41e-27	281
DVL1	231-DVL1	P-000103	F-000103	NC_000001.11	1495802	248956422	1495144	1496496	1353	94		ATAD3B		1.222	4.73458	9.98159	0	293
DVL1	231-DVL1	P-000104	F-000104	NC_000001.11	1512327	248956422	1511386	1513625	2240	57		ATAD3A		0.889	55.4463	5.36977	3.17e-08	213
DVL1	231-DVL1	P-000105	F-000105	NC_000001.11	1517354	248956422	1516875	1517955	1081	38		ATAD3A		0.405	68.3168	3.90769	3.9e-05	97
DVL1	231-DVL1	P-000106	F-000106	NC_000001.11	1518971	248956422	1518690	1519448	759	32		ATAD3A		0.275	70.7986	3.56866	0.000136	66
DVL1	231-DVL1	P-000107	F-000107	NC_000001.11	1520222	248956422	1519740	1521046	1307	64		ATAD3A		0.713	23.0226	7.10489	4.64e-24	171
DVL1	231-DVL1	P-000108	F-000108	NC_000001.11	1522787	248956422	1521840	1524700	2861	53		ATAD3A		1.364	13.9746	6.09222	7.43e-36	327
DVL1	231-DVL1	P-000109	F-000109	NC_000001.11	1527834	248956422	1526179	1530418	4240	72		ATAD3A		1.882	13.8278	7.88547	1.83e-36	451
DVL1	231-DVL1	P-000110	F-000110	NC_000001.11	1534481	248956422	1533554	1534950	1397	95		ATAD3A, TMEM240		1.473	1.81818	10.92	0	353
DVL1	231-DVL1	P-000111	F-000111	NC_000001.11	1542016	248956422	1541379	1542621	1243	150		SSU72		1.627	1.32275	16.8435	0	390
DVL1	231-DVL1	P-000112	F-000112	NC_000001.11	1543958	248956422	1543455	1544421	967	71		SSU72		0.492	36.2827	7.53929	6.36e-14	118
DVL1	231-DVL1	P-000113	F-000113	NC_000001.11	1544953	248956422	1544441	1545365	925	77		SSU72		0.613	18.32	8.56754	6.07e-29	147
DVL1	231-DVL1	P-000114	F-000114	NC_000001.11	1564825	248956422	1562148	1565816	3669	92		SSU72		2.678	4.34783	7.81537	0	642
DVL1	231-DVL1	P-000115	F-000115	NC_000001.11	1574545	248956422	1574141	1575196	1056	90		SSU72		0.755	13.511	9.57766	9.79e-37	181
DVL1	231-DVL1	P-000116	F-000116	NC_000001.11	1598415	248956422	1597966	1599790	1825	29		FNDC10, LOC105378586		0.788	32.2581	3.29427	6.49e-17	189
DVL1	231-DVL1	P-000117	F-000117	NC_000001.11	1625069	248956422	1624692	1629342	4651	29		MIB2		1.544	35.7293	3.33348	4.81e-14	370
DVL1	231-DVL1	P-000118	F-000118	NC_000001.11	1636340	248956422	1635063	1639459	4397	60		MMP23B, CDK11B		3.191	1.48883	6.41305	0	765
DVL1	231-DVL1	P-000119	F-000119	NC_000001.11	1640393	248956422	1639976	1643799	3824	57		CDK11B		2.007	13.3887	5.19224	4.39e-37	481
DVL1	231-DVL1	P-000120	F-000120	NC_000001.11	1645148	248956422	1643865	1648960	5096	52		CDK11B		2.24	71.0713	3.38215	0.00235	537
DVL1	231-DVL1	P-000121	F-000121	NC_000001.11	1649608	248956422	1649108	1650058	951	63		CDK11B		0.459	63.887	5.19376	3.42e-06	110
DVL1	231-DVL1	P-000122	F-000122	NC_000001.11	1652475	248956422	1651398	1652954	1557	57		CDK11B		0.743	40.3274	5.32357	1.61e-12	178
DVL1	231-DVL1	P-000123	F-000123	NC_000001.11	1662180	248956422	1659572	1666416	6845	84		CDK11B, SLC35E2B		6.379	1.21581	5.38461	0	1529
DVL1	231-DVL1	P-000124	F-000124	NC_000001.11	1670132	248956422	1669265	1675246	5982	31		SLC35E2B		2.361	43.0582	2.64813	2.54e-11	566
DVL1	231-DVL1	P-000125	F-000125	NC_000001.11	1676776	248956422	1675256	1677601	2346	46		SLC35E2B		1.076	62.1164	3.4568	8.46e-07	258
DVL1	231-DVL1	P-000126	F-000126	NC_000001.11	1699293	248956422	1698446	1699876	1431	75	SLC35E2B		CDK11A	0.947	15.3034	7.18325	7.15e-34	227
DVL1	231-DVL1	P-000127	F-000127	NC_000001.11	1702867	248956422	1702237	1706119	3883	46		CDK11A		2.069	7.64563	4.99316	0	496
DVL1	231-DVL1	P-000128	F-000128	NC_000001.11	1707434	248956422	1706975	1708446	1472	37		CDK11A		0.567	64.6365	3.62185	4.39e-06	136
DVL1	231-DVL1	P-000129	F-000129	NC_000001.11	1709559	248956422	1708520	1710729	2210	38		CDK11A		0.88	52.6445	3.63951	8.15e-09	211
DVL1	231-DVL1	P-000130	F-000130	NC_000001.11	1712349	248956422	1710741	1712855	2115	71		CDK11A		0.985	70.0083	4.95439	8.94e-05	236
DVL1	231-DVL1	P-000131	F-000131	NC_000001.11	1716367	248956422	1715953	1716888	936	56		CDK11A		0.434	70.2193	4.48423	8.49e-05	104
DVL1	231-DVL1	P-000132	F-000132	NC_000001.11	1719428	248956422	1718930	1719879	950	46		CDK11A		0.434	67.2414	3.90769	1.62e-05	104
DVL1	231-DVL1	P-000133	F-000133	NC_000001.11	1727797	248956422	1726989	1732882	5894	59		SLC35E2A		2.908	13.3333	5.10074	1.98e-37	697
DVL1	231-DVL1	P-000134	F-000134	NC_000001.11	1739463	248956422	1733674	1739998	6325	39		SLC35E2A		2.332	63.8041	3.25641	2.82e-06	559
DVL1	231-DVL1	P-000135	F-000135	NC_000001.11	1752749	248956422	1750572	1757680	7109	90		LOC112268218, NADK		5.549	0.5618	10.0369	0	1330
DVL1	231-DVL1	P-000136	F-000136	NC_000001.11	1761979	248956422	1761296	1762443	1148	42		NADK		0.43	72.3935	3.94526	0.000577	103
DVL1	231-DVL1	P-000137	F-000137	NC_000001.11	1765305	248956422	1764944	1765821	878	63		NADK		0.517	28.9377	6.52662	2.76e-18	124
DVL1	231-DVL1	P-000138	F-000138	NC_000001.11	1785946	248956422	1784963	1787864	2902	178		GNB1		7.138	0.57803	16.8827	0	1711
DVL1	231-DVL1	P-000139	F-000139	NC_000001.11	1789132	248956422	1788070	1789706	1637	125		GNB1		1.289	9.23423	11.1014	0	309
DVL1	231-DVL1	P-000140	F-000140	NC_000001.11	1790490	248956422	1789966	1791026	1061	140		GNB1		1.043	7.29927	12.4336	0	250
DVL1	231-DVL1	P-000141	F-000141	NC_000001.11	1793268	248956422	1792815	1793734	920	47		GNB1		0.388	64.5752	4.59153	4.51e-06	93
DVL1	231-DVL1	P-000142	F-000142	NC_000001.11	1804471	248956422	1803990	1805013	1024	98		GNB1		0.697	19.1038	9.67054	4.02e-28	167
DVL1	231-DVL1	P-000143	F-000143	NC_000001.11	1806505	248956422	1806039	1807154	1116	57		GNB1		0.505	51.8167	5.56845	6.16e-09	121
DVL1	231-DVL1	P-000144	F-000144	NC_000001.11	1815796	248956422	1815321	1816424	1104	78		GNB1		0.651	30.4426	7.12148	1.4e-17	156
DVL1	231-DVL1	P-000145	F-000145	NC_000001.11	1825450	248956422	1824977	1825937	961	73		GNB1		0.471	45.9663	7.10312	3.03e-10	113
DVL1	231-DVL1	P-000146	F-000146	NC_000001.11	1890869	248956422	1890639	1891291	653	49		GNB1, LOC105378949		0.325	50.2765	5.16388	2.4e-09	78
DVL1	231-DVL1	P-000147	F-000147	NC_000001.11	2055562	248956422	2055245	2056789	1545	22		PRKCZ		0.434	66.5002	2.52885	0.00679	104
DVL1	231-DVL1	P-000148	F-000148	NC_000001.11	2172337	248956422	2171756	2172771	1016	22		PRKCZ		0.309	69.8505	2.5285	0.0032	74
DVL1	231-DVL1	P-000149	F-000149	NC_000001.11	2185059	248956422	2183337	2186317	2981	51		PRKCZ, PRKCZ-AS1, FAAP20		1.41	15.6114	5.64887	1.89e-33	338
DVL1	231-DVL1	P-000150	F-000150	NC_000001.11	2193750	248956422	2189269	2194851	5583	79		FAAP20, LOC112268219		3.045	4.32767	8.38878	0	730
DVL1	231-DVL1	P-000151	F-000151	NC_000001.11	2229561	248956422	2228489	2230160	1672	64		SKI		1.239	9.87395	5.78917	0	297
DVL1	231-DVL1	P-000152	F-000152	NC_000001.11	2303967	248956422	2302590	2305020	2431	46		SKI		1.151	20.5397	4.99316	1.53e-26	276
DVL1	231-DVL1	P-000153	F-000153	NC_000001.11	2308023	248956422	2305674	2309742	4069	80		SKI		3.838	0.35971	7.73799	0	920
DVL1	231-DVL1	P-000154	F-000154	NC_000001.11	2353406	248956422	2352804	2353794	991	20		MORN1		0.292	65.759	2.29895	0.00765	70
DVL1	231-DVL1	P-000155	F-000155	NC_000001.11	2364292	248956422	2363831	2364453	623	19		MORN1		0.184	58.5079	2.18401	0.0247	44
DVL1	231-DVL1	P-000156	F-000156	NC_000001.11	2367592	248956422	2367151	2368012	862	26		MORN1		0.25	60.2635	2.95348	0.0192	60
DVL1	231-DVL1	P-000157	F-000157	NC_000001.11	2371354	248956422	2371033	2371946	914	20		MORN1		0.275	58.1425	2.12605	0.0262	66
DVL1	231-DVL1	P-000158	F-000158	NC_000001.11	2380988	248956422	2380422	2381409	988	21		MORN1		0.309	52.9231	2.05154	0.0485	74
DVL1	231-DVL1	P-000159	F-000159	NC_000001.11	2383889	248956422	2383050	2384364	1315	21		MORN1		0.417	71.2526	2.40508	0.000235	100
DVL1	231-DVL1	P-000160	F-000160	NC_000001.11	2391919	248956422	2391047	2398292	7246	72		MORN1, RER1		3.834	4.46841	7.10489	0	919
DVL1	231-DVL1	P-000161	F-000161	NC_000001.11	2399442	248956422	2398977	2401333	2357	51		RER1		1.043	33.5017	5.03263	7.83e-16	250
DVL1	231-DVL1	P-000162	F-000162	NC_000001.11	2403369	248956422	2401404	2406180	4777	123		RER1, PEX10		6.154	0.57803	12.3878	0	1475
DVL1	231-DVL1	P-000163	F-000163	NC_000001.11	2406737	248956422	2406250	2407197	948	35		PEX10		0.371	58.7449	4.02317	2.17e-07	89
DVL1	231-DVL1	P-000164	F-000164	NC_000001.11	2408708	248956422	2408140	2409098	959	39		PEX10		0.392	54.6111	4.46658	1.83e-08	94
DVL1	231-DVL1	P-000165	F-000165	NC_000001.11	2410395	248956422	2409568	2411712	2145	34		PEX10		0.759	60.124	3.57154	3.75e-07	182
DVL1	231-DVL1	P-000166	F-000166	NC_000001.11	2508845	248956422	2508294	2509461	1168	37		PANK4		0.492	43.7068	4.25306	5.52e-11	118
DVL1	231-DVL1	P-000167	F-000167	NC_000001.11	2515636	248956422	2515285	2516145	861	36		PANK4		0.3	70.2807	4.13811	9.6e-05	72
DVL1	231-DVL1	P-000168	F-000168	NC_000001.11	2517474	248956422	2517061	2518793	1733	18		PANK4		0.476	64.3905	2.06906	0.00941	114
DVL1	231-DVL1	P-000169	F-000169	NC_000001.11	2521238	248956422	2520568	2521645	1078	32		PANK4		0.471	63.6856	2.92163	2.21e-06	113
DVL1	231-DVL1	P-000170	F-000170	NC_000001.11	2529888	248956422	2529461	2530275	815	24		HES5		0.238	61.1766	2.75874	0.0163	57
DVL1	231-DVL1	P-000171	F-000171	NC_000001.11	2551507	248956422	2550885	2552204	1320	19		TNFRSF14-AS1		0.38	58.5252	2.04873	0.0248	91
DVL1	231-DVL1	P-000172	F-000172	NC_000001.11	2556671	248956422	2555837	2557041	1205	26		TNFRSF14-AS1, TNFRSF14		0.409	72.2329	2.73118	0.000494	98
DVL1	231-DVL1	P-000173	F-000173	NC_000001.11	2559791	248956422	2558867	2560260	1394	26		TNFRSF14		0.446	71.6571	2.88636	0.000324	107
DVL1	231-DVL1	P-000174	F-000174	NC_000001.11	2561802	248956422	2561258	2562601	1344	28		TNFRSF14		0.409	71.9911	3.21853	0.000893	98
DVL1	231-DVL1	P-000175	F-000175	NC_000001.11	2563341	248956422	2562724	2563937	1214	38		TNFRSF14		0.551	35.552	4.36801	3.26e-14	132
DVL1	231-DVL1	P-000176	F-000176	NC_000001.11	2587236	248956422	2586765	2587603	839	37		PRXL2B		0.338	59.037	4.25306	2.35e-07	81
DVL1	231-DVL1	P-000177	F-000177	NC_000001.11	2591222	248956422	2588160	2591636	3477	52		PRXL2B, MMEL1		2.111	4.43425	5.97728	0	506
DVL1	231-DVL1	P-000178	F-000178	NC_000001.11	2783002	248956422	2782486	2783370	885	20		TTC34, LOC105378598		0.25	58.5229	2.29895	0.0246	60
DVL1	231-DVL1	P-000179	F-000179	NC_000001.11	3489082	248956422	3487472	3490880	3409	39		MEGF6		1.652	19.4856	3.69902	8.86e-28	396
DVL1	231-DVL1	P-000180	F-000180	NC_000001.11	3493808	248956422	3493472	3494936	1465	22		MEGF6		0.471	69.4604	2.52885	5.28e-05	113
DVL1	231-DVL1	P-000181	F-000181	NC_000001.11	3499791	248956422	3499292	3500159	868	20		MEGF6		0.25	60.7546	2.29895	0.0176	60
DVL1	231-DVL1	P-000182	F-000182	NC_000001.11	3502061	248956422	3501563	3502411	849	30		MEGF6		0.263	64.1056	3.29299	0.0098	63
DVL1	231-DVL1	P-000183	F-000183	NC_000001.11	3506200	248956422	3505780	3508062	2283	25		MEGF6		0.684	68.7556	2.5982	0.00415	164
DVL1	231-DVL1	P-000184	F-000184	NC_000001.11	3625857	248956422	3625036	3626275	1240	38		TPRG1L		0.463	63.8889	4.05273	2.99e-06	111
DVL1	231-DVL1	P-000185	F-000185	NC_000001.11	3628448	248956422	3627129	3630315	3187	62		TPRG1L		2.39	1.51188	7.07583	0	573
DVL1	231-DVL1	P-000186	F-000186	NC_000001.11	3631590	248956422	3630531	3633876	3346	44		WRAP73		1.581	12.476	5.0577	2.18e-40	379
DVL1	231-DVL1	P-000187	F-000187	NC_000001.11	3637042	248956422	3634634	3637468	2835	30		WRAP73		1.022	39.309	3.40787	9.63e-13	245
DVL1	231-DVL1	P-000188	F-000188	NC_000001.11	3647513	248956422	3646381	3647987	1607	37		WRAP73		0.647	51.4559	3.80485	4.91e-09	155
DVL1	231-DVL1	P-000189	F-000189	NC_000001.11	3732881	248956422	3732434	3733490	1057	26		TP73		0.309	65.7147	2.98864	0.0078	74
DVL1	231-DVL1	P-000190	F-000190	NC_000001.11	3738132	248956422	3735602	3740748	5147	44		TP73, TP73-AS1		2.916	3.51494	5.03332	0	699
DVL1	231-DVL1	P-000191	F-000191	NC_000001.11	3742950	248956422	3742324	3743516	1193	31		TP73-AS1		0.463	58.0596	3.40276	1.41e-07	111
DVL1	231-DVL1	P-000192	F-000192	NC_000001.11	3747026	248956422	3745229	3747471	2243	37		TP73-AS1		1.156	18.9382	3.80485	1.6e-28	277
DVL1	231-DVL1	P-000193	F-000193	NC_000001.11	3781147	248956422	3779939	3782086	2148	89		LRRC47		2.09	1.27877	9.9938	0	501
DVL1	231-DVL1	P-000194	F-000194	NC_000001.11	3782694	248956422	3782207	3783152	946	37		LRRC47		0.338	71.7305	3.7264	0.00102	81
DVL1	231-DVL1	P-000195	F-000195	NC_000001.11	3785173	248956422	3783600	3786124	2525	52		LRRC47		1.443	9.27374	5.92074	0	346
DVL1	231-DVL1	P-000196	F-000196	NC_000001.11	3787002	248956422	3786379	3787698	1320	79		LRRC47		1.03	6.95652	9.08086	0	247
DVL1	231-DVL1	P-000197	F-000197	NC_000001.11	3795996	248956422	3795457	3796786	1330	51		LRRC47		0.722	27.9128	5.02248	5.66e-19	173
DVL1	231-DVL1	P-000198	F-000198	NC_000001.11	3814023	248956422	3812140	3815750	3611	45		CEP104		1.823	9.55483	5.06469	0	437
DVL1	231-DVL1	P-000199	F-000199	NC_000001.11	3823485	248956422	3822825	3823942	1118	35		CEP104		0.484	55.145	3.52497	2.43e-08	116
DVL1	231-DVL1	P-000200	F-000200	NC_000001.11	3825738	248956422	3825172	3826173	1002	34		CEP104		0.342	64.0124	3.25641	0.0102	82
DVL1	231-DVL1	P-000201	F-000201	NC_000001.11	3829317	248956422	3828185	3830420	2236	33		CEP104		0.876	43.7269	3.42962	5.43e-11	210
DVL1	231-DVL1	P-000202	F-000202	NC_000001.11	3835013	248956422	3834590	3835198	609	35		CEP104		0.213	65.7009	3.56169	0.0079	51
DVL1	231-DVL1	P-000203	F-000203	NC_000001.11	3836559	248956422	3835933	3838313	2381	36		CEP104		0.926	50.5277	3.53815	2.99e-09	222
DVL1	231-DVL1	P-000204	F-000204	NC_000001.11	3838990	248956422	3838591	3840021	1431	31		CEP104		0.463	54.9008	2.85703	0.0388	111
DVL1	231-DVL1	P-000205	F-000205	NC_000001.11	3841923	248956422	3841059	3842730	1672	24		CEP104		0.517	69.5084	2.50761	0.0035	124
DVL1	231-DVL1	P-000206	F-000206	NC_000001.11	3844968	248956422	3844577	3845691	1115	25		CEP104		0.321	59.1803	2.75344	0.0224	77
DVL1	231-DVL1	P-000207	F-000207	NC_000001.11	3847508	248956422	3847077	3848024	948	22		CEP104		0.275	55.3412	2.37746	0.0368	66
DVL1	231-DVL1	P-000208	F-000208	NC_000001.11	3857065	248956422	3856664	3857469	806	29		CEP104, DFFB		0.234	54.3601	3.17609	0.0407	56
DVL1	231-DVL1	P-000209	F-000209	NC_000001.11	3860740	248956422	3859922	3861006	1085	24		DFFB		0.342	58.7832	2.39246	0.0236	82
DVL1	231-DVL1	P-000210	F-000210	NC_000001.11	3863473	248956422	3862959	3863875	917	17		DFFB		0.263	59.1856	1.92664	0.0225	63
DVL1	231-DVL1	P-000211	F-000211	NC_000001.11	3864846	248956422	3864089	3865168	1080	21		DFFB		0.3	58.2643	2.39665	0.0257	72
DVL1	231-DVL1	P-000212	F-000212	NC_000001.11	3865693	248956422	3865252	3866297	1046	28		DFFB		0.363	67.837	3.21853	2.7e-05	87
DVL1	231-DVL1	P-000213	F-000213	NC_000001.11	3883843	248956422	3883308	3885489	2182	34		DFFB		0.93	35.6093	3.45993	4.51e-14	223
DVL1	231-DVL1	P-000214	F-000214	NC_000001.11	3889858	248956422	3888936	3892053	3118	69		C1orf174		2.103	5.01393	6.60859	0	504
DVL1	231-DVL1	P-000215	F-000215	NC_000001.11	4033313	248956422	4032914	4033713	800	26	LINC02780			0.225	56.1278	2.98823	0.0325	54
DVL1	231-DVL1	P-000216	F-000216	NC_000001.11	4035103	248956422	4034678	4035640	963	18	LINC02780			0.28	63.292	2.06906	0.0119	67
DVL1	231-DVL1	P-000217	F-000217	NC_000001.11	4036853	248956422	4036434	4037602	1169	23	LINC02780			0.342	67.6052	2.6438	0.00535	82
DVL1	231-DVL1	P-000218	F-000218	NC_000001.11	4042089	248956422	4041580	4042451	872	16	LINC02780			0.259	56.1145	1.71766	0.0325	62
DVL1	231-DVL1	P-000219	F-000219	NC_000001.11	4247063	248956422	4246204	4247383	1180	24				0.413	72.2329	2.4423	0.000476	99
DVL1	231-DVL1	P-000220	F-000220	NC_000001.11	4303129	248956422	4302710	4303474	765	39				0.238	63.2543	4.28064	0.012	57
DVL1	231-DVL1	P-000221	F-000221	NC_000001.11	4521835	248956422	4521489	4522602	1114	20	LOC105376674		LINC01646	0.309	59.1159	2.29895	0.0227	74
DVL1	231-DVL1	P-000222	F-000222	NC_000001.11	4542387	248956422	4541974	4542694	721	20	LOC105376674		LINC01646	0.209	58.4621	2.29895	0.0249	50
DVL1	231-DVL1	P-000223	F-000223	NC_000001.11	4661725	248956422	4661377	4662213	837	23		AJAP1		0.238	58.3959	2.6438	0.0254	57
DVL1	231-DVL1	P-000224	F-000224	NC_000001.11	4864843	248956422	4864458	4865147	690	24	AJAP1			0.221	69.446	2.75874	0.00362	53
DVL1	231-DVL1	P-000225	F-000225	NC_000001.11	4937249	248956422	4936872	4937623	752	19			LINC02781	0.213	55.9415	2.18401	0.0335	51
DVL1	231-DVL1	P-000226	F-000226	NC_000001.11	4993772	248956422	4992363	4995699	3337	22	LINC02781		LOC102724429	0.985	65.2662	2.5285	6.83e-06	236
DVL1	231-DVL1	P-000227	F-000227	NC_000001.11	5042196	248956422	5041565	5042550	986	19	LOC102724429		LINC02782	0.271	55.9399	2.18401	0.0336	65
DVL1	231-DVL1	P-000228	F-000228	NC_000001.11	5049407	248956422	5048908	5049884	977	18	LOC102724429		LINC02782	0.284	63.3946	2.06906	0.0113	68
DVL1	231-DVL1	P-000229	F-000229	NC_000001.11	5092735	248956422	5092400	5093135	736	17		LINC02782		0.213	55.5302	1.90455	0.0356	51
DVL1	231-DVL1	P-000230	F-000230	NC_000001.11	5106538	248956422	5106373	5106999	627	19	LINC02782		LOC105376682	0.179	54.9198	2.18401	0.0385	43
DVL1	231-DVL1	P-000231	F-000231	NC_000001.11	5230485	248956422	5230146	5230962	817	23	LOC105376682			0.246	62.0452	2.56498	0.0145	59
DVL1	231-DVL1	P-000232	F-000232	NC_000001.11	5237076	248956422	5236695	5237621	927	18				0.267	61.5876	2.06906	0.0154	64
DVL1	231-DVL1	P-000233	F-000233	NC_000001.11	5426725	248956422	5426022	5428283	2262	27			LOC107984911	0.834	41.4646	3.10359	5.63e-12	200
DVL1	231-DVL1	P-000234	F-000234	NC_000001.11	5430447	248956422	5429473	5430856	1384	32			LOC107984911	0.48	63.5282	3.67832	2.02e-06	115
DVL1	231-DVL1	P-000235	F-000235	NC_000001.11	5571724	248956422	5570951	5572037	1087	18	LOC105376686			0.3	58.4162	2.06906	0.0254	72
DVL1	231-DVL1	P-000236	F-000236	NC_000001.11	5587352	248956422	5586947	5587984	1038	22	LOC105376686			0.3	56.6095	2.38803	0.031	72
DVL1	231-DVL1	P-000237	F-000237	NC_000001.11	5609334	248956422	5609034	5610823	1790	19				0.476	57.4868	2.15832	0.0283	114
DVL1	231-DVL1	P-000238	F-000238	NC_000001.11	5655686	248956422	5655184	5656158	975	22				0.309	71.6079	2.52885	0.00117	74
DVL1	231-DVL1	P-000239	F-000239	NC_000001.11	5675911	248956422	5675385	5676483	1099	27				0.363	53.2679	2.46513	0.0467	87
DVL1	231-DVL1	P-000240	F-000240	NC_000001.11	5863194	248956422	5862559	5865967	3409	67		MIR4689, NPHP4		1.836	7.24816	7.70149	0	440
DVL1	231-DVL1	P-000241	F-000241	NC_000001.11	5867835	248956422	5867429	5868235	807	30		NPHP4		0.221	52.6379	3.44843	0.0499	53
DVL1	231-DVL1	P-000242	F-000242	NC_000001.11	5875028	248956422	5874154	5875358	1205	28		NPHP4		0.388	71.1019	3.21853	0.000203	93
DVL1	231-DVL1	P-000243	F-000243	NC_000001.11	5877234	248956422	5876770	5877595	826	30		NPHP4		0.25	66.3948	3.44843	0.00702	60
DVL1	231-DVL1	P-000244	F-000244	NC_000001.11	5880144	248956422	5879335	5880666	1332	25		NPHP4		0.438	71.6291	2.71367	0.000315	105
DVL1	231-DVL1	P-000245	F-000245	NC_000001.11	5881598	248956422	5881322	5882433	1112	19		NPHP4		0.305	57.2618	2.18401	0.0291	73
DVL1	231-DVL1	P-000246	F-000246	NC_000001.11	5887446	248956422	5886802	5887746	945	24		NPHP4		0.296	71.5426	2.75874	0.00181	71
DVL1	231-DVL1	P-000247	F-000247	NC_000001.11	5905674	248956422	5904188	5906610	2423	37		NPHP4		0.889	46.979	3.9721	6.22e-10	213
DVL1	231-DVL1	P-000248	F-000248	NC_000001.11	5927805	248956422	5927283	5928209	927	23		NPHP4		0.296	54.0049	2.22467	0.042	71
DVL1	231-DVL1	P-000249	F-000249	NC_000001.11	5955290	248956422	5954749	5955942	1194	25		NPHP4		0.371	66.8901	2.65468	0.00634	89
DVL1	231-DVL1	P-000250	F-000250	NC_000001.11	6018757	248956422	6017616	6019127	1512	25		KCNAB2		0.413	55.6761	2.76905	0.0352	99
DVL1	231-DVL1	P-000251	F-000251	NC_000001.11	6040586	248956422	6040125	6041034	910	43		KCNAB2		0.309	71.3085	4.94275	0.000179	74
DVL1	231-DVL1	P-000252	F-000252	NC_000001.11	6082235	248956422	6081760	6082837	1078	36		KCNAB2		0.396	67.1546	3.86475	1.87e-05	95
DVL1	231-DVL1	P-000253	F-000253	NC_000001.11	6083689	248956422	6082854	6084662	1809	20		KCNAB2		0.572	67.4963	2.29895	2.41e-05	137
DVL1	231-DVL1	P-000254	F-000254	NC_000001.11	6090442	248956422	6090035	6090850	816	36		KCNAB2		0.242	63.2834	4.13811	0.0117	58
DVL1	231-DVL1	P-000255	F-000255	NC_000001.11	6099992	248956422	6093441	6101471	8031	116		KCNAB2		8.056	0.57803	13.3339	0	1931
DVL1	231-DVL1	P-000256	F-000256	NC_000001.11	6186675	248956422	6184247	6187180	2934	166		RPL22		5.106	0.57803	12.2855	0	1224
DVL1	231-DVL1	P-000257	F-000257	NC_000001.11	6193031	248956422	6192499	6193506	1008	84		RPL22		0.609	27.1574	8.14101	1.35e-19	146
DVL1	231-DVL1	P-000258	F-000258	NC_000001.11	6197700	248956422	6196761	6199845	3085	101		RPL22		1.765	21.967	7.64877	9.42e-25	423
DVL1	231-DVL1	P-000259	F-000259	NC_000001.11	6207683	248956422	6207268	6208640	1373	27		LOC107985733, RNF207		0.476	70.7841	2.80605	0.000138	114
DVL1	231-DVL1	P-000260	F-000260	NC_000001.11	6210290	248956422	6208976	6211613	2638	24		LOC107985733, RNF207		0.751	68.5704	2.59935	0.00425	180
DVL1	231-DVL1	P-000261	F-000261	NC_000001.11	6212817	248956422	6211631	6213842	2212	29		RNF207		0.793	58.164	3.02679	1.5e-07	190
DVL1	231-DVL1	P-000262	F-000262	NC_000001.11	6224872	248956422	6217616	6225641	8026	134		RNF207, ICMT		9.666	0.57803	12.3498	0	2317
DVL1	231-DVL1	P-000263	F-000263	NC_000001.11	6232034	248956422	6231465	6232572	1108	90		ICMT		0.772	16.0504	8.84537	6.68e-32	185
DVL1	231-DVL1	P-000264	F-000264	NC_000001.11	6233574	248956422	6233058	6233993	936	65		ICMT		0.517	59.9048	4.77443	3.47e-07	124
DVL1	231-DVL1	P-000265	F-000265	NC_000001.11	6235802	248956422	6234077	6236135	2059	59		ICMT		0.83	55.355	5.54215	3.36e-08	199
DVL1	231-DVL1	P-000266	F-000266	NC_000001.11	6248494	248956422	6247283	6249530	2248	30		GPR153		0.859	46.8627	3.11784	5.67e-10	206
DVL1	231-DVL1	P-000267	F-000267	NC_000001.11	6251431	248956422	6250920	6252164	1245	19		GPR153		0.38	71.5887	2.18371	0.00121	91
DVL1	231-DVL1	P-000268	F-000268	NC_000001.11	6254098	248956422	6253544	6254492	949	29		GPR153		0.3	71.5532	3.33348	0.00134	72
DVL1	231-DVL1	P-000269	F-000269	NC_000001.11	6256124	248956422	6255803	6256647	845	16		GPR153		0.234	54.4839	1.83916	0.0401	56
DVL1	231-DVL1	P-000270	F-000270	NC_000001.11	6264541	248956422	6263986	6265165	1180	118		ACOT7		1.039	6.81818	12.2635	0	249
DVL1	231-DVL1	P-000271	F-000271	NC_000001.11	6281209	248956422	6280654	6281732	1079	86		ACOT7		0.684	23.4927	8.23679	2.88e-23	164
DVL1	231-DVL1	P-000272	F-000272	NC_000001.11	6294926	248956422	6294517	6295399	883	53		ACOT7		0.396	62.2378	5.01714	1.06e-06	95
DVL1	231-DVL1	P-000273	F-000273	NC_000001.11	6327370	248956422	6326872	6327825	954	54		ACOT7		0.446	52.763	5.26485	8.48e-09	107
DVL1	231-DVL1	P-000274	F-000274	NC_000001.11	6333530	248956422	6333045	6333959	915	38		ACOT7		0.288	65.0137	4.07051	0.00888	69
DVL1	231-DVL1	P-000275	F-000275	NC_000001.11	6339561	248956422	6339049	6340022	974	51		ACOT7		0.426	46.6403	5.72678	4.88e-10	102
DVL1	231-DVL1	P-000276	F-000276	NC_000001.11	6349806	248956422	6349318	6350255	938	46		ACOT7		0.346	63.3285	4.0485	0.0114	83
DVL1	231-DVL1	P-000277	F-000277	NC_000001.11	6393284	248956422	6393115	6393811	697	49		ACOT7		0.342	43.5814	5.63243	3.78e-11	82
DVL1	231-DVL1	P-000278	F-000278	NC_000001.11	6461396	248956422	6460876	6466791	5916	63		ESPN, TNFRSF25, PLEKHG5		3.471	1.51515	7.24071	0	832
DVL1	231-DVL1	P-000279	F-000279	NC_000001.11	6467967	248956422	6467082	6468750	1669	25		PLEKHG5		0.588	56.6038	2.87369	7.26e-08	141
DVL1	231-DVL1	P-000280	F-000280	NC_000001.11	6471058	248956422	6469999	6471396	1398	20		PLEKHG5		0.446	70.4819	2.29895	0.000106	107
DVL1	231-DVL1	P-000281	F-000281	NC_000001.11	6525697	248956422	6521194	6527073	5880	56		NOL9		3.763	4.34109	4.63624	0	902
DVL1	231-DVL1	P-000282	F-000282	NC_000001.11	6532656	248956422	6531590	6533821	2232	38		NOL9		0.868	42.6478	4.0439	1.79e-11	208
DVL1	231-DVL1	P-000283	F-000283	NC_000001.11	6545084	248956422	6544485	6545912	1428	26		NOL9		0.484	71.15	2.70212	0.000275	116
DVL1	231-DVL1	P-000284	F-000284	NC_000001.11	6554361	248956422	6553815	6554789	975	30		NOL9		0.321	52.6282	2.76487	0.0499	77
DVL1	231-DVL1	P-000285	F-000285	NC_000001.11	6582219	248956422	6580224	6583079	2856	42		ZBTB48		1.402	17.9092	4.27403	1.08e-29	336
DVL1	231-DVL1	P-000286	F-000286	NC_000001.11	6589078	248956422	6583827	6589914	6088	47		ZBTB48		2.699	8.29384	5.38912	0	647
DVL1	231-DVL1	P-000287	F-000287	NC_000001.11	6593094	248956422	6590466	6595857	5392	60		KLHL21		3.926	1.40515	5.42734	0	941
DVL1	231-DVL1	P-000288	F-000288	NC_000001.11	6599304	248956422	6598705	6600106	1402	78		KLHL21		0.73	35.9539	6.99082	5.72e-14	175
DVL1	231-DVL1	P-000289	F-000289	NC_000001.11	6602089	248956422	6601483	6603050	1568	40		KLHL21		0.83	27.9476	3.81983	5.35e-19	199
DVL1	231-DVL1	P-000290	F-000290	NC_000001.11	6613944	248956422	6613603	6614238	636	24		PHF13		0.196	60.7932	2.6765	0.0172	47
DVL1	231-DVL1	P-000291	F-000291	NC_000001.11	6616834	248956422	6616424	6617270	847	24		PHF13		0.263	65.3272	2.64928	0.00839	63
DVL1	231-DVL1	P-000292	F-000292	NC_000001.11	6620086	248956422	6618447	6620620	2174	55		PHF13		0.935	37.0792	5.48272	1.31e-13	224
DVL1	231-DVL1	P-000293	F-000293	NC_000001.11	6623431	248956422	6620909	6624201	3293	60		PHF13		2.753	1.4218	5.93272	0	660
DVL1	231-DVL1	P-000294	F-000294	NC_000001.11	6628658	248956422	6628216	6629022	807	35		THAP3		0.305	71.3998	3.56169	0.000299	73
DVL1	231-DVL1	P-000295	F-000295	NC_000001.11	6629995	248956422	6629398	6630590	1193	19		THAP3		0.371	71.8248	2.12618	0.00159	89
DVL1	231-DVL1	P-000296	F-000296	NC_000001.11	6633145	248956422	6632011	6633825	1815	54		THAP3		1.005	16.2139	5.85502	1.91e-32	241
DVL1	231-DVL1	P-000297	F-000297	NC_000001.11	6635124	248956422	6633871	6636584	2714	86		THAP3, DNAJC11		2.87	0.66445	8.89992	0	688
DVL1	231-DVL1	P-000298	F-000298	NC_000001.11	6637279	248956422	6636810	6640489	3680	54		DNAJC11		1.685	45.6977	4.12139	2.53e-10	404
DVL1	231-DVL1	P-000299	F-000299	NC_000001.11	6645914	248956422	6644263	6654458	10196	71		DNAJC11		4.71	5.67282	6.86747	0	1129
DVL1	231-DVL1	P-000300	F-000300	NC_000001.11	6678446	248956422	6678036	6678811	776	33		DNAJC11		0.259	54.9063	3.11784	0.0388	62
DVL1	231-DVL1	P-000301	F-000301	NC_000001.11	6680988	248956422	6680552	6681424	873	48		DNAJC11		0.346	71.0969	4.55264	0.000248	83
DVL1	231-DVL1	P-000302	F-000302	NC_000001.11	6749589	248956422	6749255	6750240	986	19	LINC01672		CAMTA1-DT	0.296	53.7009	1.94974	0.0439	71
DVL1	231-DVL1	P-000303	F-000303	NC_000001.11	6785564	248956422	6785224	6785717	494	42		CAMTA1		0.188	71.763	4.42141	0.00144	45
DVL1	231-DVL1	P-000304	F-000304	NC_000001.11	6820309	248956422	6819237	6820699	1463	33		CAMTA1		0.476	55.9453	3.04136	0.0334	114
DVL1	231-DVL1	P-000305	F-000305	NC_000001.11	6825152	248956422	6824683	6825675	993	54		CAMTA1		0.442	55.2871	5.42176	2.64e-08	106
DVL1	231-DVL1	P-000306	F-000306	NC_000001.11	6871796	248956422	6871336	6872268	933	66		CAMTA1		0.421	52.8693	6.77278	9.8e-09	101
DVL1	231-DVL1	P-000307	F-000307	NC_000001.11	6887892	248956422	6887243	6888858	1616	34		CAMTA1		0.626	62.1383	3.3517	8.45e-07	150
DVL1	231-DVL1	P-000308	F-000308	NC_000001.11	7010396	248956422	7009881	7010652	772	21		CAMTA1		0.225	60.5133	2.4139	0.0184	54
DVL1	231-DVL1	P-000309	F-000309	NC_000001.11	7063997	248956422	7063070	7064411	1342	26		CAMTA1		0.405	71.5269	2.98864	0.00123	97
DVL1	231-DVL1	P-000310	F-000310	NC_000001.11	7135059	248956422	7134093	7135633	1541	19		CAMTA1		0.446	70.7752	2.18401	0.00258	107
DVL1	231-DVL1	P-000311	F-000311	NC_000001.11	7202251	248956422	7201920	7202902	983	22		CAMTA1		0.275	54.9247	2.45907	0.0384	66
DVL1	231-DVL1	P-000312	F-000312	NC_000001.11	7400296	248956422	7399776	7400756	981	21		CAMTA1		0.313	55.9686	2.05154	0.0332	75
DVL1	231-DVL1	P-000313	F-000313	NC_000001.11	7429902	248956422	7429594	7430645	1052	18		CAMTA1		0.288	56.089	2.06906	0.0329	69
DVL1	231-DVL1	P-000314	F-000314	NC_000001.11	7769359	248956422	7766080	7769910	3831	36		CAMTA1		1.719	21.5273	3.53459	1.95e-25	412
DVL1	231-DVL1	P-000315	F-000315	NC_000001.11	7773496	248956422	7770983	7775174	4192	36		VAMP3		1.418	72.2782	3.22653	0.000491	340
DVL1	231-DVL1	P-000316	F-000316	NC_000001.11	7777255	248956422	7776650	7777744	1095	48		VAMP3		0.488	62.3112	4.34187	9.66e-07	117
DVL1	231-DVL1	P-000317	F-000317	NC_000001.11	7780886	248956422	7779097	7781773	2677	98		VAMP3		3.609	0.57803	9.74932	0	865
DVL1	231-DVL1	P-000318	F-000318	NC_000001.11	7803150	248956422	7802793	7803998	1206	20		PER3		0.367	67.8498	2.19533	0.00492	88
DVL1	231-DVL1	P-000319	F-000319	NC_000001.11	7819120	248956422	7818411	7819955	1545	20		PER3		0.455	59.079	2.07856	0.0228	109
DVL1	231-DVL1	P-000320	F-000320	NC_000001.11	7829848	248956422	7829445	7830316	872	26		PER3		0.275	52.8964	2.54	0.0487	66
DVL1	231-DVL1	P-000321	F-000321	NC_000001.11	7879817	248956422	7878867	7880413	1547	22		UTS2		0.476	66.9618	2.29129	0.00625	114
DVL1	231-DVL1	P-000322	F-000322	NC_000001.11	7907353	248956422	7906816	7907726	911	21		UTS2		0.254	54.3218	2.36352	0.041	61
DVL1	231-DVL1	P-000323	F-000323	NC_000001.11	7914677	248956422	7914264	7914998	735	26	UTS2		TNFRSF9	0.213	57.135	2.94663	0.0294	51
DVL1	231-DVL1	P-000324	F-000324	NC_000001.11	7919695	248956422	7915398	7921181	5784	37		TNFRSF9		2.879	5.98179	3.92892	0	690
DVL1	231-DVL1	P-000325	F-000325	NC_000001.11	7926208	248956422	7925426	7926627	1202	22		TNFRSF9		0.359	59.5481	2.31598	0.0214	86
DVL1	231-DVL1	P-000326	F-000326	NC_000001.11	7938507	248956422	7937241	7939067	1827	26		TNFRSF9		0.676	64.3493	2.56565	3.97e-06	162
DVL1	231-DVL1	P-000327	F-000327	NC_000001.11	7961788	248956422	7961395	7962223	829	64		PARK7		0.355	71.1779	5.68391	0.000157	85
DVL1	231-DVL1	P-000328	F-000328	NC_000001.11	7962824	248956422	7962338	7963303	966	92		PARK7		0.609	28.3958	8.30654	1.44e-18	146
DVL1	231-DVL1	P-000329	F-000329	NC_000001.11	7965361	248956422	7964867	7965802	936	71		PARK7		0.505	59.9195	5.37686	3.5e-07	121
DVL1	231-DVL1	P-000330	F-000330	NC_000001.11	7969362	248956422	7968234	7970352	2119	44		PARK7		0.713	71.5393	4.18545	0.00122	171
DVL1	231-DVL1	P-000331	F-000331	NC_000001.11	7970929	248956422	7970464	7971617	1154	57		PARK7		0.467	66.8223	5.40627	1.27e-05	112
DVL1	231-DVL1	P-000332	F-000332	NC_000001.11	7977696	248956422	7977026	7979715	2690	78		PARK7		1.16	63.5807	6.09599	1.94e-06	278
DVL1	231-DVL1	P-000333	F-000333	NC_000001.11	7985052	248956422	7984352	7985596	1245	192		PARK7		1.652	1.3544	17.5298	0	396
DVL1	231-DVL1	P-000334	F-000334	NC_000001.11	8012428	248956422	8011436	8016420	4985	77		ERRFI1		4.823	0.9772	5.83124	0	1156
DVL1	231-DVL1	P-000335	F-000335	NC_000001.11	8291466	248956422	8290534	8291892	1359	22	LOC105376695		SLC45A1	0.421	64.0448	2.26234	0.0102	101
DVL1	231-DVL1	P-000336	F-000336	NC_000001.11	8296341	248956422	8295827	8296813	987	24	LOC105376695		SLC45A1	0.321	61.8492	2.38759	0.015	77
DVL1	231-DVL1	P-000337	F-000337	NC_000001.11	8352532	248956422	8352123	8356512	4390	67		RERE		3.842	0.37736	7.12845	0	921
DVL1	231-DVL1	P-000338	F-000338	NC_000001.11	8358540	248956422	8357877	8359286	1410	60		RERE		0.897	17.863	5.7466	5.53e-30	215
DVL1	231-DVL1	P-000339	F-000339	NC_000001.11	8361317	248956422	8359398	8363069	3672	46		RERE		1.64	13.5905	5.28759	1.06e-36	393
DVL1	231-DVL1	P-000340	F-000340	NC_000001.11	8364105	248956422	8363685	8364982	1298	44		RERE		0.467	67.5773	4.62199	2.38e-05	112
DVL1	231-DVL1	P-000341	F-000341	NC_000001.11	8365919	248956422	8365394	8366375	982	35		RERE		0.375	72.107	3.31964	0.000464	90
DVL1	231-DVL1	P-000342	F-000342	NC_000001.11	8382119	248956422	8381499	8383104	1606	20		RERE		0.505	55.9534	1.89694	0.0335	121
DVL1	231-DVL1	P-000343	F-000343	NC_000001.11	8429756	248956422	8427613	8430621	3009	25		RERE, RERE-AS1		0.993	72.348	2.38041	0.000511	238
DVL1	231-DVL1	P-000344	F-000344	NC_000001.11	8533984	248956422	8533142	8535814	2673	23		RERE		0.834	58.2586	2.13657	0.0258	200
DVL1	231-DVL1	P-000345	F-000345	NC_000001.11	8541199	248956422	8540022	8542011	1990	23		RERE		0.597	71.7267	2.52463	0.00103	143
DVL1	231-DVL1	P-000346	F-000346	NC_000001.11	8565683	248956422	8565075	8566569	1495	24		RERE		0.471	59.8794	2.33063	0.0205	113
DVL1	231-DVL1	P-000347	F-000347	NC_000001.11	8572733	248956422	8572209	8573708	1500	18		RERE		0.438	58.4892	1.88474	0.0249	105
DVL1	231-DVL1	P-000348	F-000348	NC_000001.11	8578015	248956422	8577141	8578386	1246	20		RERE		0.384	71.764	2.25878	0.00141	92
DVL1	231-DVL1	P-000349	F-000349	NC_000001.11	8656248	248956422	8655691	8656746	1056	48		RERE		0.501	50.3171	4.55264	2.74e-09	120
DVL1	231-DVL1	P-000350	F-000350	NC_000001.11	8750901	248956422	8750386	8752155	1770	31		RERE		0.617	52.6127	2.56649	0.05	148
DVL1	231-DVL1	P-000351	F-000351	NC_000001.11	8763295	248956422	8762937	8764263	1327	20		RERE		0.413	53.9709	1.92687	0.0422	99
DVL1	231-DVL1	P-000352	F-000352	NC_000001.11	8861266	248956422	8860633	8864685	4053	308		ENO1		6.337	0.57803	18.6889	0	1519
DVL1	231-DVL1	P-000353	F-000353	NC_000001.11	8866392	248956422	8864845	8872433	7589	224		ENO1, MIR6728		8.352	0.57803	17.6192	0	2002
DVL1	231-DVL1	P-000354	F-000354	NC_000001.11	8874842	248956422	8873705	8876894	3190	90		ENO1		1.427	64.6119	6.51281	4.73e-06	342
DVL1	231-DVL1	P-000355	F-000355	NC_000001.11	8878603	248956422	8877987	8879095	1109	127		ENO1, ENO1-AS1		0.801	25.1669	9.54377	1.56e-21	192
DVL1	231-DVL1	P-000356	F-000356	NC_000001.11	8893574	248956422	8893136	8894649	1514	41	ENO1-AS1		LOC112268261	0.559	71.1151	3.82923	0.000247	134
DVL1	231-DVL1	P-000357	F-000357	NC_000001.11	9073561	248956422	9073154	9073890	737	23	SLC2A5		GPR157	0.221	56.7347	2.49658	0.0306	53
DVL1	231-DVL1	P-000358	F-000358	NC_000001.11	9100713	248956422	9100157	9104919	4763	42		GPR157		2.132	19.5972	3.98356	1.38e-27	511
DVL1	231-DVL1	P-000359	F-000359	NC_000001.11	9151414	248956422	9148021	9152207	4187	57		MIR34AHG, MIR34A		3.404	1.14943	5.88631	0	816
DVL1	231-DVL1	P-000360	F-000360	NC_000001.11	9245506	248956422	9244633	9245965	1333	35		H6PD		0.642	34.8272	3.63747	7.53e-15	154
DVL1	231-DVL1	P-000361	F-000361	NC_000001.11	9267417	248956422	9261588	9271513	9926	66		H6PD		9.007	0.57803	5.60668	0	2159
DVL1	231-DVL1	P-000362	F-000362	NC_000001.11	9356041	248956422	9355537	9357148	1612	64		SPSB1		1.214	11.3017	5.53301	7.01e-45	291
DVL1	231-DVL1	P-000363	F-000363	NC_000001.11	9368305	248956422	9367040	9370302	3263	56		SPSB1		2.278	2.78293	6.31728	0	546
DVL1	231-DVL1	P-000364	F-000364	NC_000001.11	9404135	248956422	9403728	9405750	2023	24	SPSB1		LINC02606	0.68	71.8627	2.36829	0.000367	163
DVL1	231-DVL1	P-000365	F-000365	NC_000001.11	9411222	248956422	9410312	9411704	1393	43	SPSB1		LINC02606	0.659	71.8528	3.02213	0.000391	158
DVL1	231-DVL1	P-000366	F-000366	NC_000001.11	9417729	248956422	9417291	9418138	848	27	SPSB1		LINC02606	0.267	63.8454	2.89856	0.0104	64
DVL1	231-DVL1	P-000367	F-000367	NC_000001.11	9539616	248956422	9539379	9540030	652	43		SLC25A33		0.234	69.9319	4.41721	0.00297	56
DVL1	231-DVL1	P-000368	F-000368	NC_000001.11	9553740	248956422	9553306	9554127	822	44		SLC25A33		0.267	63.7833	4.57283	0.0107	64
DVL1	231-DVL1	P-000369	F-000369	NC_000001.11	9576872	248956422	9576311	9577789	1479	23		SLC25A33		0.484	67.5648	2.25821	0.00536	116
DVL1	231-DVL1	P-000370	F-000370	NC_000001.11	9580106	248956422	9579527	9580524	998	42		SLC25A33		0.413	62.954	4.23871	1.36e-06	99
DVL1	231-DVL1	P-000371	F-000371	NC_000001.11	9582442	248956422	9581928	9583438	1511	62		SLC25A33		0.851	21.3971	6.3757	6.02e-26	204
DVL1	231-DVL1	P-000372	F-000372	NC_000001.11	9596891	248956422	9595588	9597375	1788	31		TMEM201		0.584	68.3191	3.40276	3.56e-05	140
DVL1	231-DVL1	P-000373	F-000373	NC_000001.11	9601172	248956422	9600719	9601790	1072	34		TMEM201		0.426	55.6774	3.84437	3.88e-08	102
DVL1	231-DVL1	P-000374	F-000374	NC_000001.11	9602235	248956422	9601816	9605132	3317	39		TMEM201		1.652	10.2485	4.48296	0	396
DVL1	231-DVL1	P-000375	F-000375	NC_000001.11	9607668	248956422	9607228	9607985	758	23		TMEM201		0.213	55.1405	2.6438	0.0376	51
DVL1	231-DVL1	P-000376	F-000376	NC_000001.11	9610684	248956422	9610181	9611062	882	26		TMEM201		0.263	59.7423	2.84753	0.0207	63
DVL1	231-DVL1	P-000377	F-000377	NC_000001.11	9614265	248956422	9612590	9616536	3947	43		TMEM201		1.698	23.509	4.29526	2.73e-23	407
DVL1	231-DVL1	P-000378	F-000378	NC_000001.11	9681002	248956422	9680343	9681444	1102	25		PIK3CD, PIK3CD-AS2		0.346	56.5717	2.462	0.0312	83
DVL1	231-DVL1	P-000379	F-000379	NC_000001.11	9705863	248956422	9705504	9707056	1553	21		PIK3CD		0.43	55.2221	2.28202	0.0373	103
DVL1	231-DVL1	P-000380	F-000380	NC_000001.11	9722257	248956422	9721583	9722607	1025	24		PIK3CD		0.309	59.7044	2.54849	0.021	74
DVL1	231-DVL1	P-000381	F-000381	NC_000001.11	9730507	248956422	9726893	9732262	5370	111		PIK3CD, CLSTN1		4.714	0.55866	12.5073	0	1130
DVL1	231-DVL1	P-000382	F-000382	NC_000001.11	9734019	248956422	9732982	9734568	1587	62		CLSTN1		0.918	16.1727	6.7299	2.46e-32	220
DVL1	231-DVL1	P-000383	F-000383	NC_000001.11	9735080	248956422	9734570	9736944	2375	85		CLSTN1		1.535	6.84411	9.23675	0	368
DVL1	231-DVL1	P-000384	F-000384	NC_000001.11	9739605	248956422	9737172	9739913	2742	25		CLSTN1		1.005	71.4106	2.16133	0.000298	241
DVL1	231-DVL1	P-000385	F-000385	NC_000001.11	9741212	248956422	9740564	9741714	1151	55		CLSTN1		0.547	37.6677	5.90447	1.91e-13	131
DVL1	231-DVL1	P-000386	F-000386	NC_000001.11	9742276	248956422	9741933	9742804	872	18		CLSTN1		0.254	53.5701	1.92813	0.0448	61
DVL1	231-DVL1	P-000387	F-000387	NC_000001.11	9744558	248956422	9743424	9744967	1544	68		CLSTN1		0.893	15.625	7.6445	1.69e-33	214
DVL1	231-DVL1	P-000388	F-000388	NC_000001.11	9749524	248956422	9748683	9750354	1672	61		CLSTN1		0.943	20.2723	6.08084	7.61e-27	226
DVL1	231-DVL1	P-000389	F-000389	NC_000001.11	9751537	248956422	9751024	9752085	1062	68		CLSTN1		0.601	32.2788	6.5643	6.97e-17	144
DVL1	231-DVL1	P-000390	F-000390	NC_000001.11	9755271	248956422	9754270	9755753	1484	65		CLSTN1		0.647	43.6979	6.62838	4.45e-11	155
DVL1	231-DVL1	P-000391	F-000391	NC_000001.11	9773330	248956422	9772845	9773692	848	33		CLSTN1		0.263	60.2256	3.48901	0.0193	63
DVL1	231-DVL1	P-000392	F-000392	NC_000001.11	9850342	248956422	9847992	9851199	3208	56		CTNNBIP1, LOC105376717		1.514	13.3705	6.34659	1.69e-37	363
DVL1	231-DVL1	P-000393	F-000393	NC_000001.11	9929815	248956422	9926177	9930808	4632	41		LZIC		2.649	5.19126	4.04998	0	635
DVL1	231-DVL1	P-000394	F-000394	NC_000001.11	9934926	248956422	9934315	9936067	1753	31		LZIC		0.655	58.3302	3.22176	1.87e-07	157
DVL1	231-DVL1	P-000395	F-000395	NC_000001.11	9936554	248956422	9936134	9937037	904	34		LZIC		0.325	71.5299	3.39625	0.00124	78
DVL1	231-DVL1	P-000396	F-000396	NC_000001.11	9972107	248956422	9971642	9973129	1488	30		NMNAT1		0.521	60.3753	3.44843	4.68e-07	125
DVL1	231-DVL1	P-000397	F-000397	NC_000001.11	9975651	248956422	9974968	9976089	1122	20		NMNAT1		0.33	60.2633	2.17094	0.0192	79
DVL1	231-DVL1	P-000398	F-000398	NC_000001.11	9981371	248956422	9980838	9981808	971	24		NMNAT1		0.321	57.6533	2.27632	0.0277	77
DVL1	231-DVL1	P-000399	F-000399	NC_000001.11	9984397	248956422	9981846	9985885	4040	43		NMNAT1		1.702	18.2692	4.71466	5.88e-29	408
DVL1	231-DVL1	P-000400	F-000400	NC_000001.11	10033485	248956422	10032840	10034101	1262	63		UBE4B		0.755	25.5263	5.80623	4.23e-21	181
DVL1	231-DVL1	P-000401	F-000401	NC_000001.11	10051129	248956422	10050671	10051616	946	25		UBE4B		0.309	63.1899	2.51784	0.0122	74
DVL1	231-DVL1	P-000402	F-000402	NC_000001.11	10095471	248956422	10094547	10096646	2100	24		UBE4B		0.638	61.6831	2.3779	0.0153	153
DVL1	231-DVL1	P-000403	F-000403	NC_000001.11	10103080	248956422	10102633	10103496	864	34		UBE4B		0.296	67.0796	3.38932	0.00603	71
DVL1	231-DVL1	P-000404	F-000404	NC_000001.11	10117521	248956422	10117076	10118003	928	37		UBE4B		0.35	67.6601	3.28601	0.00526	84
DVL1	231-DVL1	P-000405	F-000405	NC_000001.11	10119556	248956422	10119102	10120019	918	31		UBE4B		0.305	68.2367	3.22176	0.00452	73
DVL1	231-DVL1	P-000406	F-000406	NC_000001.11	10126819	248956422	10126389	10127583	1195	27		UBE4B		0.384	71.1067	2.87957	0.00217	92
DVL1	231-DVL1	P-000407	F-000407	NC_000001.11	10129546	248956422	10129088	10129861	774	25		UBE4B		0.242	55.4647	2.54938	0.0359	58
DVL1	231-DVL1	P-000408	F-000408	NC_000001.11	10130654	248956422	10130082	10131105	1024	31		UBE4B		0.359	70.3718	3.03453	0.00276	86
DVL1	231-DVL1	P-000409	F-000409	NC_000001.11	10135064	248956422	10134601	10135460	860	34		UBE4B		0.317	71.0499	3.53355	0.00025	76
DVL1	231-DVL1	P-000410	F-000410	NC_000001.11	10144981	248956422	10144631	10145356	726	26		UBE4B		0.225	57.1066	2.72825	0.0295	54
DVL1	231-DVL1	P-000411	F-000411	NC_000001.11	10147002	248956422	10146592	10147496	905	40		UBE4B		0.33	71.2561	4.18382	0.000233	79
DVL1	231-DVL1	P-000412	F-000412	NC_000001.11	10151532	248956422	10151063	10151954	892	32		UBE4B		0.33	68.3655	3.50465	3.64e-05	79
DVL1	231-DVL1	P-000413	F-000413	NC_000001.11	10152613	248956422	10152245	10153018	774	21		UBE4B		0.217	53.6684	2.38551	0.044	52
DVL1	231-DVL1	P-000414	F-000414	NC_000001.11	10161253	248956422	10160316	10161712	1397	43		UBE4B		0.476	55.9444	3.78447	0.0333	114
DVL1	231-DVL1	P-000415	F-000415	NC_000001.11	10169498	248956422	10168926	10169870	945	20		UBE4B		0.288	55.7006	2.05668	0.0352	69
DVL1	231-DVL1	P-000416	F-000416	NC_000001.11	10180086	248956422	10178261	10181470	3210	77		UBE4B		2.153	4.82456	7.67581	0	516
DVL1	231-DVL1	P-000417	F-000417	NC_000001.11	10232381	248956422	10231925	10232846	922	40		KIF1B		0.313	56.6323	3.6865	0.0309	75
DVL1	231-DVL1	P-000418	F-000418	NC_000001.11	10267488	248956422	10267003	10268303	1301	47		KIF1B		0.471	71.481	4.33163	0.00187	113
DVL1	231-DVL1	P-000419	F-000419	NC_000001.11	10295696	248956422	10294503	10296082	1580	32		KIF1B		0.534	69.336	3.41283	5.73e-05	128
DVL1	231-DVL1	P-000420	F-000420	NC_000001.11	10297001	248956422	10296352	10297829	1478	31		KIF1B		0.58	55.8664	3.23553	4.87e-08	139
DVL1	231-DVL1	P-000421	F-000421	NC_000001.11	10304022	248956422	10302472	10308761	6290	45		KIF1B		3.851	2.67686	4.35262	0	923
DVL1	231-DVL1	P-000422	F-000422	NC_000001.11	10337447	248956422	10336247	10337916	1670	32		KIF1B		0.605	58.4994	2.62702	0.0247	145
DVL1	231-DVL1	P-000423	F-000423	NC_000001.11	10343820	248956422	10342864	10344734	1871	20		KIF1B		0.597	64.8608	1.9345	0.00905	143
DVL1	231-DVL1	P-000424	F-000424	NC_000001.11	10365558	248956422	10364828	10366032	1205	43		KIF1B, LOC105376725		0.526	50.3401	4.37579	2.44e-09	126
DVL1	231-DVL1	P-000425	F-000425	NC_000001.11	10374373	248956422	10373478	10375716	2239	32		KIF1B		0.834	55.2569	3.25641	2.87e-08	200
DVL1	231-DVL1	P-000426	F-000426	NC_000001.11	10381396	248956422	10376246	10381887	5642	64		KIF1B		3.884	1.83673	5.69777	0	931
DVL1	231-DVL1	P-000427	F-000427	NC_000001.11	10400504	248956422	10398950	10400980	2031	81		PGD		0.968	42.4917	6.84521	1.63e-11	232
DVL1	231-DVL1	P-000428	F-000428	NC_000001.11	10403096	248956422	10402640	10403532	893	41		PGD		0.296	54.7892	3.83657	0.0391	71
DVL1	231-DVL1	P-000429	F-000429	NC_000001.11	10404209	248956422	10403746	10404598	853	66		PGD		0.409	55.1669	6.32126	2.43e-08	98
DVL1	231-DVL1	P-000430	F-000430	NC_000001.11	10408119	248956422	10407366	10408578	1213	36		PGD		0.421	68.5756	3.95159	4.02e-05	101
DVL1	231-DVL1	P-000431	F-000431	NC_000001.11	10411529	248956422	10410986	10412354	1369	73		PGD		0.705	34.7896	6.85724	7.98e-15	169
DVL1	231-DVL1	P-000432	F-000432	NC_000001.11	10413153	248956422	10412514	10413703	1190	102		PGD		0.872	11.2121	11.1088	5.61e-45	209
DVL1	231-DVL1	P-000433	F-000433	NC_000001.11	10414235	248956422	10413891	10415439	1549	17		PGD		0.446	58.2167	1.79737	0.026	107
DVL1	231-DVL1	P-000434	F-000434	NC_000001.11	10417022	248956422	10416529	10417943	1415	64		PGD		1.022	13.321	5.68391	3.69e-37	245
DVL1	231-DVL1	P-000435	F-000435	NC_000001.11	10419789	248956422	10418383	10420754	2372	138		PGD		2.728	0.92025	12.5996	0	654
DVL1	231-DVL1	P-000436	F-000436	NC_000001.11	10431161	248956422	10430143	10431742	1600	49		CENPS-CORT, CENPS		0.747	50.1704	4.23621	2.26e-09	179
DVL1	231-DVL1	P-000437	F-000437	NC_000001.11	10433908	248956422	10433577	10435342	1766	41		CENPS-CORT, CENPS		0.58	69.0083	3.96572	0.00396	139
DVL1	231-DVL1	P-000438	F-000438	NC_000001.11	10440467	248956422	10439721	10440846	1126	28		CENPS-CORT, CENPS		0.342	60.7843	2.94127	0.0173	82
DVL1	231-DVL1	P-000439	F-000439	NC_000001.11	10442368	248956422	10441904	10443013	1110	56		CENPS-CORT, CENPS		0.58	30.6231	6.03171	2.24e-17	139
DVL1	231-DVL1	P-000440	F-000440	NC_000001.11	10461478	248956422	10456219	10464066	7848	102		DFFA		8.244	0.57803	11.4536	0	1976
DVL1	231-DVL1	P-000441	F-000441	NC_000001.11	10467234	248956422	10466783	10467701	919	73		DFFA		0.526	28.5714	7.77702	1.73e-18	126
DVL1	231-DVL1	P-000442	F-000442	NC_000001.11	10469318	248956422	10468769	10470059	1291	73		DFFA		0.726	33.4849	6.4248	4.71e-16	174
DVL1	231-DVL1	P-000443	F-000443	NC_000001.11	10472369	248956422	10471928	10472843	916	80		DFFA		0.467	58.0804	6.67981	1.25e-07	112
DVL1	231-DVL1	P-000444	F-000444	NC_000001.11	10615347	248956422	10615015	10615998	984	18		PEX14		0.271	55.9168	2.06392	0.0339	65
DVL1	231-DVL1	P-000445	F-000445	NC_000001.11	10629926	248956422	10629226	10631021	1796	69		PEX14		1.277	6.35538	7.93139	0	306
DVL1	231-DVL1	P-000446	F-000446	NC_000001.11	10639875	248956422	10639317	10640204	888	21		CASZ1		0.271	68.1541	2.4139	0.0046	65
DVL1	231-DVL1	P-000447	F-000447	NC_000001.11	10650971	248956422	10650318	10651250	933	20		CASZ1		0.263	58.7515	2.29895	0.0238	63
DVL1	231-DVL1	P-000448	F-000448	NC_000001.11	10846247	248956422	10846086	10847388	1303	18	LOC105376733		LOC105376735	0.396	71.7981	2.04949	0.00138	95
DVL1	231-DVL1	P-000449	F-000449	NC_000001.11	10998856	248956422	10998295	10999285	991	20	C1orf127		TARDBP	0.284	61.9003	2.29895	0.0149	68
DVL1	231-DVL1	P-000450	F-000450	NC_000001.11	11012765	248956422	11012383	11013173	791	53		TARDBP		0.346	70.2222	4.71556	8.43e-05	83
DVL1	231-DVL1	P-000451	F-000451	NC_000001.11	11013807	248956422	11013279	11014406	1128	113		TARDBP		0.935	34.4469	6.0655	3.47e-15	224
DVL1	231-DVL1	P-000452	F-000452	NC_000001.11	11016924	248956422	11016442	11017451	1010	85		TARDBP		0.638	35.4531	6.64307	2.66e-14	153
DVL1	231-DVL1	P-000453	F-000453	NC_000001.11	11018825	248956422	11018277	11019544	1268	74		TARDBP		0.688	34.4524	6.74368	2.56e-15	165
DVL1	231-DVL1	P-000454	F-000454	NC_000001.11	11020579	248956422	11020042	11021219	1178	84		TARDBP		0.772	20.7154	7.85277	2.28e-26	185
DVL1	231-DVL1	P-000455	F-000455	NC_000001.11	11023609	248956422	11021248	11028148	6901	189		TARDBP, MASP2		9.841	0.57803	14.6538	0	2359
DVL1	231-DVL1	P-000456	F-000456	NC_000001.11	11030206	248956422	11029154	11030595	1442	40		TARDBP, MASP2		0.534	71.5577	3.55244	0.00176	128
DVL1	231-DVL1	P-000457	F-000457	NC_000001.11	11041640	248956422	11041318	11042329	1012	18		MASP2		0.288	53.8971	1.96038	0.0425	69
DVL1	231-DVL1	P-000458	F-000458	NC_000001.11	11052885	248956422	11052216	11053679	1464	24	MASP2		SRM	0.434	71.8633	2.75189	0.0016	104
DVL1	231-DVL1	P-000459	F-000459	NC_000001.11	11054759	248956422	11054269	11057194	2926	141		SRM		3.208	0.42918	15.2712	0	769
DVL1	231-DVL1	P-000460	F-000460	NC_000001.11	11059811	248956422	11058355	11060270	1916	88		SRM		1.322	9.36123	8.61414	0	317
DVL1	231-DVL1	P-000461	F-000461	NC_000001.11	11069631	248956422	11069183	11070113	931	76		EXOSC10		0.484	43.1446	7.20835	2.81e-11	116
DVL1	231-DVL1	P-000462	F-000462	NC_000001.11	11070920	248956422	11070446	11071627	1182	41		EXOSC10		0.492	47.4783	4.55157	7.95e-10	118
DVL1	231-DVL1	P-000463	F-000463	NC_000001.11	11072117	248956422	11071632	11072915	1284	36		EXOSC10		0.442	71.7225	3.58869	0.00106	106
DVL1	231-DVL1	P-000464	F-000464	NC_000001.11	11074276	248956422	11073517	11074772	1256	48		EXOSC10		0.517	51.5378	5.13044	5.1e-09	124
DVL1	231-DVL1	P-000465	F-000465	NC_000001.11	11076893	248956422	11076411	11078413	2003	52		EXOSC10		1.051	27.1283	4.66054	1.27e-19	252
DVL1	231-DVL1	P-000466	F-000466	NC_000001.11	11081103	248956422	11079325	11081673	2349	60		EXOSC10		1.469	9.40919	6.09307	0	352
DVL1	231-DVL1	P-000467	F-000467	NC_000001.11	11082722	248956422	11082251	11083266	1016	62		EXOSC10		0.534	51.6556	5.13298	5.71e-09	128
DVL1	231-DVL1	P-000468	F-000468	NC_000001.11	11084943	248956422	11084002	11085394	1393	28		EXOSC10		0.476	67.1446	3.10839	1.87e-05	114
DVL1	231-DVL1	P-000469	F-000469	NC_000001.11	11087503	248956422	11086992	11088620	1629	58		EXOSC10		0.909	22.404	5.66615	2.15e-24	218
DVL1	231-DVL1	P-000470	F-000470	NC_000001.11	11091089	248956422	11090198	11092441	2244	64		EXOSC10		1.139	32.9486	5.43678	1.82e-16	273
DVL1	231-DVL1	P-000471	F-000471	NC_000001.11	11095796	248956422	11095360	11096194	835	40		EXOSC10		0.355	66.2904	3.88052	1.06e-05	85
DVL1	231-DVL1	P-000472	F-000472	NC_000001.11	11099750	248956422	11099287	11100046	760	41		EXOSC10, EXOSC10-AS1		0.25	60.6536	4.12076	0.018	60
DVL1	231-DVL1	P-000473	F-000473	NC_000001.11	11107121	248956422	11106078	11108567	2490	82		MTOR		2.019	1.81452	9.29322	0	484
DVL1	231-DVL1	P-000474	F-000474	NC_000001.11	11109682	248956422	11108856	11110040	1185	26		MTOR		0.401	68.2329	2.98864	3.06e-05	96
DVL1	231-DVL1	P-000475	F-000475	NC_000001.11	11110557	248956422	11110101	11111664	1564	21		MTOR		0.484	72.7021	2.326	0.000712	116
DVL1	231-DVL1	P-000476	F-000476	NC_000001.11	11114375	248956422	11113948	11115869	1922	39		MTOR		0.697	65.932	3.84072	9.5e-06	167
DVL1	231-DVL1	P-000477	F-000477	NC_000001.11	11116319	248956422	11115973	11117387	1415	21		MTOR		0.434	58.3113	2.0934	0.0256	104
DVL1	231-DVL1	P-000478	F-000478	NC_000001.11	11121317	248956422	11120841	11122548	1708	36		MTOR		0.626	71.576	3.1972	0.00123	150
DVL1	231-DVL1	P-000479	F-000479	NC_000001.11	11124556	248956422	11124185	11124970	786	35		MTOR		0.254	69.8261	3.90323	0.00319	61
DVL1	231-DVL1	P-000480	F-000480	NC_000001.11	11126695	248956422	11126222	11129263	3042	52		MTOR		1.723	9.88185	5.29166	0	413
DVL1	231-DVL1	P-000481	F-000481	NC_000001.11	11130689	248956422	11129369	11132279	2911	55		MTOR		1.114	33.9612	6.11967	1.57e-15	267
DVL1	231-DVL1	P-000482	F-000482	NC_000001.11	11133144	248956422	11132783	11133642	860	30		MTOR		0.305	71.1751	3.28561	0.000228	73
DVL1	231-DVL1	P-000483	F-000483	NC_000001.11	11139415	248956422	11138936	11139989	1054	36		MTOR		0.401	67.6753	3.70202	2.47e-05	96
DVL1	231-DVL1	P-000484	F-000484	NC_000001.11	11144710	248956422	11144348	11145593	1246	26		MTOR, MTOR-AS1		0.409	61.4691	2.49019	0.0156	98
DVL1	231-DVL1	P-000485	F-000485	NC_000001.11	11199593	248956422	11198902	11199961	1060	37		MTOR		0.459	62.2003	3.50933	8.58e-07	110
DVL1	231-DVL1	P-000486	F-000486	NC_000001.11	11204651	248956422	11203743	11205113	1371	39		MTOR		0.471	71.3529	4.0063	0.000291	113
DVL1	231-DVL1	P-000487	F-000487	NC_000001.11	11213521	248956422	11211669	11214419	2751	29		MTOR		1.051	69.9547	2.28474	0.00305	252
DVL1	231-DVL1	P-000488	F-000488	NC_000001.11	11228846	248956422	11227796	11229725	1930	43		MTOR		0.684	61.4975	4.55614	7.27e-07	164
DVL1	231-DVL1	P-000489	F-000489	NC_000001.11	11234163	248956422	11232985	11234563	1579	31		MTOR		0.542	72.4977	3.05288	0.000612	130
DVL1	231-DVL1	P-000490	F-000490	NC_000001.11	11237877	248956422	11237488	11238837	1350	29		MTOR		0.413	58.766	2.92069	0.0238	99
DVL1	231-DVL1	P-000491	F-000491	NC_000001.11	11240388	248956422	11239899	11240868	970	38		MTOR		0.359	72.2156	3.7498	0.000494	86
DVL1	231-DVL1	P-000492	F-000492	NC_000001.11	11243273	248956422	11242808	11243719	912	31		MTOR		0.342	63.9103	3.56338	2.96e-06	82
DVL1	231-DVL1	P-000493	F-000493	NC_000001.11	11245717	248956422	11245283	11246118	836	30		MTOR		0.229	53.4156	3.44843	0.046	55
DVL1	231-DVL1	P-000494	F-000494	NC_000001.11	11247929	248956422	11247357	11248462	1106	33		MTOR		0.405	64.6543	3.66346	5.19e-06	97
DVL1	231-DVL1	P-000495	F-000495	NC_000001.11	11253859	248956422	11252816	11254440	1625	38		MTOR		0.592	60.9101	4.0616	5.44e-07	142
DVL1	231-DVL1	P-000496	F-000496	NC_000001.11	11256052	248956422	11255631	11256455	825	33		MTOR		0.267	58.9269	3.29974	0.0232	64
DVL1	231-DVL1	P-000497	F-000497	NC_000001.11	11257064	248956422	11256508	11257506	999	50		MTOR		0.442	60.4265	4.75156	4.5e-07	106
DVL1	231-DVL1	P-000498	F-000498	NC_000001.11	11259316	248956422	11258078	11260119	2042	46		MTOR		0.743	53.5238	3.62406	0.0454	178
DVL1	231-DVL1	P-000499	F-000499	NC_000001.11	11273908	248956422	11273157	11274421	1265	53		MTOR, UBIAD1		0.788	19.6124	5.28335	1.36e-27	189
DVL1	231-DVL1	P-000500	F-000500	NC_000001.11	11285929	248956422	11285241	11288673	3433	57		UBIAD1		2.478	1.99203	6.18717	0	594
DVL1	231-DVL1	P-000501	F-000501	NC_000001.11	11295682	248956422	11295100	11297035	1936	20		UBIAD1		0.597	70.879	2.24322	0.000149	143
DVL1	231-DVL1	P-000502	F-000502	NC_000001.11	11297825	248956422	11297569	11298442	874	18		UBIAD1		0.25	57.9349	2.0329	0.0268	60
DVL1	231-DVL1	P-000503	F-000503	NC_000001.11	11349671	248956422	11349029	11350436	1408	21	LOC105376737		LOC105376739	0.421	65.297	2.25443	0.00841	101
DVL1	231-DVL1	P-000504	F-000504	NC_000001.11	11392086	248956422	11391662	11392498	837	23	LOC105376740		DISP3	0.246	62.6824	2.6438	0.013	59
DVL1	231-DVL1	P-000505	F-000505	NC_000001.11	11648735	248956422	11648260	11649162	903	38		FBXO2		0.305	72.2775	4.16645	0.000824	73
DVL1	231-DVL1	P-000506	F-000506	NC_000001.11	11655905	248956422	11655374	11656365	992	32		FBXO44		0.334	66.9567	3.18995	0.00621	80
DVL1	231-DVL1	P-000507	F-000507	NC_000001.11	11658345	248956422	11657717	11659157	1441	32		FBXO44		0.563	59.9267	3.25641	3.45e-07	135
DVL1	231-DVL1	P-000508	F-000508	NC_000001.11	11661523	248956422	11660874	11663073	2200	37		FBXO44		1.018	30.4608	3.65112	1.35e-17	244
DVL1	231-DVL1	P-000509	F-000509	NC_000001.11	11668928	248956422	11668038	11669260	1223	21		FBXO6		0.35	60.712	2.33129	0.0175	84
DVL1	231-DVL1	P-000510	F-000510	NC_000001.11	11673910	248956422	11672680	11674281	1602	34		FBXO6		0.576	55.3768	3.90822	3.33e-08	138
DVL1	231-DVL1	P-000511	F-000511	NC_000001.11	11674663	248956422	11674295	11678032	3738	104		FBXO6, MAD2L2		2.374	3.83387	11.0435	0	569
DVL1	231-DVL1	P-000512	F-000512	NC_000001.11	11680453	248956422	11679991	11681447	1457	77		MAD2L2		0.788	21.7893	8.37672	5.68e-25	189
DVL1	231-DVL1	P-000513	F-000513	NC_000001.11	11744401	248956422	11744094	11744846	753	24		AGTRAP		0.238	62.4656	2.5765	0.0135	57
DVL1	231-DVL1	P-000514	F-000514	NC_000001.11	11746079	248956422	11745347	11746439	1093	24		AGTRAP		0.35	71.9153	2.75874	0.000426	84
DVL1	231-DVL1	P-000515	F-000515	NC_000001.11	11748442	248956422	11746602	11748923	2322	52		AGTRAP		0.96	39.3803	5.23711	1.01e-12	230
DVL1	231-DVL1	P-000516	F-000516	NC_000001.11	11750384	248956422	11749709	11750958	1250	78		AGTRAP		1.026	6.65813	8.94365	0	246
DVL1	231-DVL1	P-000517	F-000517	NC_000001.11	11787356	248956422	11785776	11791065	5290	31		C1orf167, MTHFR		2.048	28.1812	3.09026	7.2e-19	491
DVL1	231-DVL1	P-000518	F-000518	NC_000001.11	11794433	248956422	11793461	11795620	2160	25		MTHFR		0.68	60.9221	2.37117	0.0168	163
DVL1	231-DVL1	P-000519	F-000519	NC_000001.11	11836031	248956422	11835555	11836454	900	32		CLCN6		0.309	64.1246	3.09827	0.00978	74
DVL1	231-DVL1	P-000520	F-000520	NC_000001.11	11840463	248956422	11839685	11843226	3542	41		CLCN6, NPPA-AS1		2.224	5.63003	3.95008	0	533
DVL1	231-DVL1	P-000521	F-000521	NC_000001.11	11920176	248956422	11919287	11921532	2246	87		KIAA2013		1.681	4.92264	8.65501	0	403
DVL1	231-DVL1	P-000522	F-000522	NC_000001.11	11922778	248956422	11921721	11923916	2196	105		KIAA2013		2.136	1.50538	10.027	0	512
DVL1	231-DVL1	P-000523	F-000523	NC_000001.11	11925352	248956422	11924748	11926552	1805	93		KIAA2013		1.723	4.22535	7.90032	0	413
DVL1	231-DVL1	P-000524	F-000524	NC_000001.11	11948051	248956422	11947482	11948539	1058	38		PLOD1		0.434	65.2118	3.67555	6.75e-06	104
DVL1	231-DVL1	P-000525	F-000525	NC_000001.11	11949853	248956422	11949411	11950926	1516	48		PLOD1		0.663	44.1364	4.78492	9.47e-11	159
DVL1	231-DVL1	P-000526	F-000526	NC_000001.11	11952657	248956422	11952214	11953157	944	44		PLOD1		0.363	61.121	5.0577	6.05e-07	87
DVL1	231-DVL1	P-000527	F-000527	NC_000001.11	11958599	248956422	11957419	11958986	1568	47		PLOD1		0.634	41.6425	5.33899	6.7e-12	152
DVL1	231-DVL1	P-000528	F-000528	NC_000001.11	11960741	248956422	11960289	11961154	866	36		PLOD1		0.263	67.3	4.13811	0.00582	63
DVL1	231-DVL1	P-000529	F-000529	NC_000001.11	11964715	248956422	11962884	11966476	3593	44		PLOD1		1.431	23.0389	5.0577	4.54e-24	343
DVL1	231-DVL1	P-000530	F-000530	NC_000001.11	11967032	248956422	11966654	11967508	855	48		PLOD1		0.317	65.9191	5.51749	9.24e-06	76
DVL1	231-DVL1	P-000531	F-000531	NC_000001.11	11970728	248956422	11970303	11970957	655	49		PLOD1		0.325	43.6581	5.63243	6.1e-11	78
DVL1	231-DVL1	P-000532	F-000532	NC_000001.11	11972894	248956422	11972448	11973401	954	45		PLOD1		0.359	63.3551	5.17264	1.63e-06	86
DVL1	231-DVL1	P-000533	F-000533	NC_000001.11	11975019	248956422	11973996	11975845	1850	95		PLOD1		1.869	1.44928	10.92	0	448
DVL1	231-DVL1	P-000534	F-000534	NC_000001.11	11982032	248956422	11981538	11982728	1191	54		MFN2		0.547	70.731	4.15384	0.000113	131
DVL1	231-DVL1	P-000535	F-000535	NC_000001.11	11989190	248956422	11988743	11989789	1047	60		MFN2		0.542	37.0197	5.96897	1.11e-13	130
DVL1	231-DVL1	P-000536	F-000536	NC_000001.11	11992675	248956422	11992067	11993863	1797	43		MFN2		0.68	69.6376	3.55997	0.00343	163
DVL1	231-DVL1	P-000537	F-000537	NC_000001.11	11996237	248956422	11995709	11996708	1000	58		MFN2		0.467	63.6333	4.9703	2.14e-06	112
DVL1	231-DVL1	P-000538	F-000538	NC_000001.11	11997381	248956422	11996908	11997813	906	41		MFN2		0.342	69.2486	4.3208	4.67e-05	82
DVL1	231-DVL1	P-000539	F-000539	NC_000001.11	11998933	248956422	11998421	11999996	1576	62		MFN2		0.884	25.6881	5.66067	9.91e-21	212
DVL1	231-DVL1	P-000540	F-000540	NC_000001.11	12001447	248956422	12001193	12002589	1397	63		MFN2		0.968	16.1978	5.57911	1.35e-32	232
DVL1	231-DVL1	P-000541	F-000541	NC_000001.11	12005801	248956422	12003528	12008256	4729	72		MFN2		2.87	3.83973	7.40404	0	688
DVL1	231-DVL1	P-000542	F-000542	NC_000001.11	12009690	248956422	12009190	12010160	971	45		MFN2		0.367	67.5879	4.75259	2.36e-05	88
DVL1	231-DVL1	P-000543	F-000543	NC_000001.11	12011656	248956422	12011109	12013824	2716	121		MFN2		4.535	0.57803	11.1517	0	1087
DVL1	231-DVL1	P-000544	F-000544	NC_000001.11	12022258	248956422	12021290	12023346	2057	97		MIIP		1.535	4.8433	10.4363	0	368
DVL1	231-DVL1	P-000545	F-000545	NC_000001.11	12024172	248956422	12023754	12024584	831	24		MIIP		0.242	55.5187	2.62849	0.0358	58
DVL1	231-DVL1	P-000546	F-000546	NC_000001.11	12026504	248956422	12024983	12027827	2845	29		MIIP		0.88	62.2595	3.33348	1.06e-06	211
DVL1	231-DVL1	P-000547	F-000547	NC_000001.11	12029838	248956422	12027999	12030541	2543	85		MIIP, MIR6729		1.986	3.89171	8.56065	0	476
DVL1	231-DVL1	P-000548	F-000548	NC_000001.11	12031749	248956422	12030810	12032815	2006	70		MIIP		1.131	16.9983	6.90753	4.78e-31	271
DVL1	231-DVL1	P-000549	F-000549	NC_000001.11	12063469	248956422	12062852	12064048	1197	140		TNFRSF8		1.156	4.44104	15.7206	0	277
DVL1	231-DVL1	P-000550	F-000550	NC_000001.11	12084480	248956422	12083689	12084978	1290	38		TNFRSF8		0.455	64.462	4.28178	4.05e-06	109
DVL1	231-DVL1	P-000551	F-000551	NC_000001.11	12090003	248956422	12089173	12090351	1179	18		TNFRSF8		0.346	62.4089	1.9758	0.0136	83
DVL1	231-DVL1	P-000552	F-000552	NC_000001.11	12097262	248956422	12096299	12097786	1488	53		TNFRSF8		0.726	70.8389	3.64626	0.000143	174
DVL1	231-DVL1	P-000553	F-000553	NC_000001.11	12104464	248956422	12103977	12104914	938	59		TNFRSF8		0.417	44.8183	6.68659	1.76e-10	100
DVL1	231-DVL1	P-000554	F-000554	NC_000001.11	12110069	248956422	12109120	12110614	1495	66		TNFRSF8		0.901	15.6196	7.10097	1.18e-33	216
DVL1	231-DVL1	P-000555	F-000555	NC_000001.11	12111992	248956422	12111511	12112395	885	57		TNFRSF8		0.35	70.0221	5.57961	9.06e-05	84
DVL1	231-DVL1	P-000556	F-000556	NC_000001.11	12115652	248956422	12114825	12116136	1312	74		TNFRSF8		0.668	32.2959	7.60971	6.44e-17	160
DVL1	231-DVL1	P-000557	F-000557	NC_000001.11	12123332	248956422	12122942	12124273	1332	41		TNFRSF8		0.592	51.8564	3.88872	6.35e-09	142
DVL1	231-DVL1	P-000558	F-000558	NC_000001.11	12126098	248956422	12125542	12130267	4726	46		TNFRSF8		1.856	38.1512	4.23947	3.4e-13	445
DVL1	231-DVL1	P-000559	F-000559	NC_000001.11	12133020	248956422	12130302	12133579	3278	24		TNFRSF8		1.185	42.0802	2.55962	1.13e-11	284
DVL1	231-DVL1	P-000560	F-000560	NC_000001.11	12134168	248956422	12133580	12135133	1554	31		TNFRSF8		0.584	72.2369	2.7784	0.000473	140
DVL1	231-DVL1	P-000561	F-000561	NC_000001.11	12138309	248956422	12137843	12138903	1061	81		TNFRSF8		0.676	23.1844	7.83472	1.29e-23	162
DVL1	231-DVL1	P-000562	F-000562	NC_000001.11	12143771	248956422	12141861	12154330	12470	162		TNFRSF8		10.421	0.57803	11.9895	0	2498
DVL1	231-DVL1	P-000563	F-000563	NC_000001.11	12155793	248956422	12154695	12157978	3284	26	TNFRSF8		MIR7846	1.168	51.249	2.65135	4.63e-09	280
DVL1	231-DVL1	P-000564	F-000564	NC_000001.11	12192916	248956422	12190621	12193412	2792	54		TNFRSF1B, MIR4632		1.072	32.5364	6.20717	9.65e-17	257
DVL1	231-DVL1	P-000565	F-000565	NC_000001.11	12196758	248956422	12196454	12197240	787	23		TNFRSF1B		0.221	55.7733	2.6438	0.0347	53
DVL1	231-DVL1	P-000566	F-000566	NC_000001.11	12202013	248956422	12201002	12202614	1613	47		TNFRSF1B		0.626	60.1095	4.69482	3.74e-07	150
DVL1	231-DVL1	P-000567	F-000567	NC_000001.11	12208828	248956422	12206387	12209428	3042	82		TNFRSF1B		3.296	1.29534	5.89026	0	790
DVL1	231-DVL1	P-000568	F-000568	NC_000001.11	12257889	248956422	12255910	12259166	3257	25		VPS13D		1.039	67.2081	2.5982	1.76e-05	249
DVL1	231-DVL1	P-000569	F-000569	NC_000001.11	12276092	248956422	12275613	12278038	2426	26		VPS13D		0.884	67.6876	2.15254	0.00527	212
DVL1	231-DVL1	P-000570	F-000570	NC_000001.11	12283538	248956422	12282432	12284085	1654	24		VPS13D		0.538	52.715	2.15102	0.0495	129
DVL1	231-DVL1	P-000571	F-000571	NC_000001.11	12306396	248956422	12306164	12307139	976	20		VPS13D		0.309	58.7971	2.01013	0.0235	74
DVL1	231-DVL1	P-000572	F-000572	NC_000001.11	12318231	248956422	12317720	12318680	961	27		VPS13D		0.305	67.4615	2.91457	0.00539	73
DVL1	231-DVL1	P-000573	F-000573	NC_000001.11	12319556	248956422	12319125	12319956	832	26		VPS13D		0.246	55.3599	2.79428	0.0364	59
DVL1	231-DVL1	P-000574	F-000574	NC_000001.11	12327803	248956422	12327404	12328238	835	31		VPS13D		0.25	59.6006	3.39133	0.0212	60
DVL1	231-DVL1	P-000575	F-000575	NC_000001.11	12348925	248956422	12348644	12349775	1132	24		VPS13D		0.421	71.0981	2.33063	0.000261	101
DVL1	231-DVL1	P-000576	F-000576	NC_000001.11	12354102	248956422	12353356	12354412	1057	27		VPS13D		0.334	66.9562	2.86705	0.00626	80
DVL1	231-DVL1	P-000577	F-000577	NC_000001.11	12355997	248956422	12355630	12356912	1283	25		VPS13D		0.409	52.8333	2.33659	0.049	98
DVL1	231-DVL1	P-000578	F-000578	NC_000001.11	12358471	248956422	12358140	12358981	842	26		VPS13D		0.246	55.394	2.8285	0.0363	59
DVL1	231-DVL1	P-000579	F-000579	NC_000001.11	12363219	248956422	12362496	12363941	1446	33		VPS13D		0.496	68.3292	3.09985	0.00437	119
DVL1	231-DVL1	P-000580	F-000580	NC_000001.11	12369570	248956422	12369061	12370079	1019	33		VPS13D		0.375	69.2965	3.4665	5.75e-05	90
DVL1	231-DVL1	P-000581	F-000581	NC_000001.11	12378524	248956422	12377847	12379033	1187	26		VPS13D		0.401	71.9099	2.70212	0.000908	96
DVL1	231-DVL1	P-000582	F-000582	NC_000001.11	12386280	248956422	12385771	12387159	1389	29		VPS13D		0.484	70.7293	2.73992	0.00261	116
DVL1	231-DVL1	P-000583	F-000583	NC_000001.11	12486788	248956422	12486433	12487245	813	26		VPS13D		0.25	53.6194	2.64583	0.0444	60
DVL1	231-DVL1	P-000584	F-000584	NC_000001.11	12507015	248956422	12505919	12507455	1537	36		VPS13D, SNORA59A		0.517	71.1105	3.75138	0.000211	124
DVL1	231-DVL1	P-000585	F-000585	NC_000001.11	12510022	248956422	12508509	12512103	3595	47		VPS13D		1.74	18.2986	4.4578	5.11e-29	417
DVL1	231-DVL1	P-000586	F-000586	NC_000001.11	12578736	248956422	12578307	12579716	1410	30		DHRS3, MIR6730		0.488	70.6602	3.11784	0.000119	117
DVL1	231-DVL1	P-000587	F-000587	NC_000001.11	12698262	248956422	12696912	12698719	1808	27	AADACL4		AADACL3	0.622	62.0141	3.0042	8.19e-07	149
DVL1	231-DVL1	P-000588	F-000588	NC_000001.11	12729809	248956422	12729371	12730199	829	22	AADACL3		C1orf158	0.28	53.9693	2.02757	0.0422	67
DVL1	231-DVL1	P-000589	F-000589	NC_000001.11	12736509	248956422	12735990	12737444	1455	19	AADACL3		C1orf158	0.446	69.4008	2.03749	0.00365	107
DVL1	231-DVL1	P-000590	F-000590	NC_000001.11	12748521	248956422	12748196	12749480	1285	22		C1orf158		0.388	57.3975	2.23878	0.0288	93
DVL1	231-DVL1	P-000591	F-000591	NC_000001.11	12766442	248956422	12765709	12766825	1117	21	C1orf158		PRAMEF12	0.325	65.2722	2.39386	0.00842	78
DVL1	231-DVL1	P-000592	F-000592	NC_000001.11	12799840	248956422	12799271	12800255	985	18	PRAMEF1		LINC01784	0.284	58.4018	1.99825	0.0253	68
DVL1	231-DVL1	P-000593	F-000593	NC_000001.11	12805188	248956422	12803894	12805536	1643	20	PRAMEF1		LINC01784	0.517	60.4217	1.9345	0.0189	124
DVL1	231-DVL1	P-000594	F-000594	NC_000001.11	12815651	248956422	12814454	12816057	1604	26	PRAMEF1		LINC01784	0.551	68.2376	2.40986	0.0045	132
DVL1	231-DVL1	P-000595	F-000595	NC_000001.11	12816508	248956422	12816244	12817591	1348	23	PRAMEF1		LINC01784	0.434	52.6524	2.1165	0.0498	104
DVL1	231-DVL1	P-000596	F-000596	NC_000001.11	12820604	248956422	12819748	12821458	1711	18	PRAMEF1		LINC01784	0.521	70.9805	1.93237	0.00231	125
DVL1	231-DVL1	P-000597	F-000597	NC_000001.11	12847486	248956422	12847127	12848277	1151	25		HNRNPCL1		0.367	70.744	2.68385	0.00263	88
DVL1	231-DVL1	P-000598	F-000598	NC_000001.11	12871382	248956422	12871067	12872263	1197	21	PRAMEF2		PRAMEF4	0.35	67.8978	2.4139	0.00487	84
DVL1	231-DVL1	P-000599	F-000599	NC_000001.11	12927074	248956422	12926640	12927498	859	18	PRAMEF7		PRAMEF6	0.246	59.8867	2.06906	0.0205	59
DVL1	231-DVL1	P-000600	F-000600	NC_000001.11	13041990	248956422	13041375	13043210	1836	22	PRAMEF6		PRAMEF27	0.559	62.7978	2.2157	0.0129	134
DVL1	231-DVL1	P-000601	F-000601	NC_000001.11	13045673	248956422	13045137	13045836	700	18	PRAMEF6		PRAMEF27	0.204	59.172	2.06906	0.0226	49
DVL1	231-DVL1	P-000602	F-000602	NC_000001.11	13058601	248956422	13058151	13059448	1298	19	PRAMEF27		HNRNPCL3	0.375	61.6738	2.08556	0.0153	90
DVL1	231-DVL1	P-000603	F-000603	NC_000001.11	13087918	248956422	13087599	13088318	720	18	PRAMEF25		HNRNPCL2	0.204	55.8632	2.06906	0.0342	49
DVL1	231-DVL1	P-000604	F-000604	NC_000001.11	13115800	248956422	13115024	13116581	1558	25		HNRNPCL2		0.526	63.6211	2.8733	2.66e-06	126
DVL1	231-DVL1	P-000605	F-000605	NC_000001.11	13120301	248956422	13119895	13121163	1269	26	HNRNPCL2		PRAMEF26	0.396	59.7573	2.59183	0.0208	95
DVL1	231-DVL1	P-000606	F-000606	NC_000001.11	13139017	248956422	13138414	13139350	937	17	HNRNPCL2		PRAMEF26	0.263	58.3266	1.95411	0.0256	63
DVL1	231-DVL1	P-000607	F-000607	NC_000001.11	13179318	248956422	13179096	13179772	677	22		PRAMEF9		0.196	57.6013	2.52885	0.0278	47
DVL1	231-DVL1	P-000608	F-000608	NC_000001.11	13186669	248956422	13186512	13187618	1107	19	PRAMEF9		PRAMEF13	0.313	61.8907	2.18401	0.015	75
DVL1	231-DVL1	P-000609	F-000609	NC_000001.11	13295496	248956422	13295083	13295962	880	24	PRAMEF8		PRAMEF33	0.271	66.4896	2.68262	0.00682	65
DVL1	231-DVL1	P-000610	F-000610	NC_000001.11	13316399	248956422	13315147	13316840	1694	23		PRAMEF15		0.547	69.8225	2.54753	6.89e-05	131
DVL1	231-DVL1	P-000611	F-000611	NC_000001.11	13331751	248956422	13331392	13332821	1430	21	PRAMEF15		PRAMEF14	0.438	56.9842	2.07918	0.0299	105
DVL1	231-DVL1	P-000612	F-000612	NC_000001.11	13336792	248956422	13336567	13337433	867	24	PRAMEF15		PRAMEF14	0.254	58.4656	2.64928	0.0252	61
DVL1	231-DVL1	P-000613	F-000613	NC_000001.11	13355125	248956422	13354962	13355870	909	20	PRAMEF14		PRAMEF19	0.254	57.5048	2.29895	0.0282	61
DVL1	231-DVL1	P-000614	F-000614	NC_000001.11	13568316	248956422	13568021	13568806	786	16	LOC107984918		PDPN	0.221	55.901	1.83891	0.0341	53
DVL1	231-DVL1	P-000615	F-000615	NC_000001.11	13583905	248956422	13583538	13584360	823	28		PDPN		0.234	57.9715	3.21853	0.0267	56
DVL1	231-DVL1	P-000616	F-000616	NC_000001.11	13608351	248956422	13608081	13608859	779	19		PDPN		0.221	53.3377	2.11889	0.0464	53
DVL1	231-DVL1	P-000617	F-000617	NC_000001.11	13613333	248956422	13612487	13613682	1196	21		PDPN		0.35	68.0243	2.4139	0.00477	84
DVL1	231-DVL1	P-000618	F-000618	NC_000001.11	13614400	248956422	13613943	13615201	1259	33		PDPN		0.451	62.329	3.79327	9.83e-07	108
DVL1	231-DVL1	P-000619	F-000619	NC_000001.11	13616061	248956422	13615629	13617732	2104	35		PDPN		0.901	27.9449	4.02317	3.54e-19	216
DVL1	231-DVL1	P-000620	F-000620	NC_000001.11	13662238	248956422	13661735	13662562	828	22	LOC107984919		LOC105378612	0.238	53.7053	2.41486	0.0439	57
DVL1	231-DVL1	P-000621	F-000621	NC_000001.11	13737971	248956422	13737599	13738705	1107	21		PRDM2		0.309	53.6941	2.31289	0.0438	74
DVL1	231-DVL1	P-000622	F-000622	NC_000001.11	13741542	248956422	13740880	13741816	937	18		PRDM2		0.254	53.4638	2.06906	0.0458	61
DVL1	231-DVL1	P-000623	F-000623	NC_000001.11	13782602	248956422	13778223	13783178	4956	76		PRDM2		4.139	0.43668	8.67663	0	992
DVL1	231-DVL1	P-000624	F-000624	NC_000001.11	13786615	248956422	13784498	13788292	3795	57		PRDM2		2.224	4.76879	6.32779	0	533
DVL1	231-DVL1	P-000625	F-000625	NC_000001.11	13824412	248956422	13823945	13825257	1313	24		PRDM2		0.417	72.1076	2.6344	0.000872	100
DVL1	231-DVL1	P-000626	F-000626	NC_000001.11	13852058	248956422	13851688	13852641	954	20	PRDM2		KAZN	0.271	55.9207	2.22533	0.0334	65
DVL1	231-DVL1	P-000627	F-000627	NC_000001.11	13871272	248956422	13870720	13871657	938	22	PRDM2		KAZN	0.259	55.7274	2.52885	0.0351	62
DVL1	231-DVL1	P-000628	F-000628	NC_000001.11	13884087	248956422	13883728	13884659	932	20	PRDM2		KAZN	0.267	60.8308	2.29895	0.017	64
DVL1	231-DVL1	P-000629	F-000629	NC_000001.11	13929806	248956422	13929456	13930260	805	23		KAZN		0.221	53.0163	2.6438	0.0482	53
DVL1	231-DVL1	P-000630	F-000630	NC_000001.11	13954663	248956422	13953958	13955414	1457	19		KAZN		0.413	66.951	2.18401	0.00624	99
DVL1	231-DVL1	P-000631	F-000631	NC_000001.11	13976183	248956422	13975702	13976920	1219	19		KAZN		0.359	69.1296	2.18401	0.00392	86
DVL1	231-DVL1	P-000632	F-000632	NC_000001.11	14071195	248956422	14070850	14071987	1138	24		KAZN		0.321	62.0783	2.75874	0.0144	77
DVL1	231-DVL1	P-000633	F-000633	NC_000001.11	14096804	248956422	14096360	14097629	1270	21		KAZN		0.392	72.5847	2.41357	0.000707	94
DVL1	231-DVL1	P-000634	F-000634	NC_000001.11	14147583	248956422	14146721	14147790	1070	20		KAZN		0.325	70.937	2.29895	0.00254	78
DVL1	231-DVL1	P-000635	F-000635	NC_000001.11	14150111	248956422	14149485	14150364	880	20		KAZN		0.25	59.1989	2.29895	0.0224	60
DVL1	231-DVL1	P-000636	F-000636	NC_000001.11	14224215	248956422	14223843	14225110	1268	21		KAZN, LOC107985468		0.359	62.2471	2.37997	0.0139	86
DVL1	231-DVL1	P-000637	F-000637	NC_000001.11	14243481	248956422	14242414	14244116	1703	19		KAZN, LOC107985468		0.526	70.55	2.18401	0.000122	126
DVL1	231-DVL1	P-000638	F-000638	NC_000001.11	14256638	248956422	14255901	14256835	935	18		KAZN		0.254	53.6075	2.06906	0.0443	61
DVL1	231-DVL1	P-000639	F-000639	NC_000001.11	14271153	248956422	14270543	14271581	1039	20		KAZN		0.292	60.1746	2.29895	0.0197	70
DVL1	231-DVL1	P-000640	F-000640	NC_000001.11	14645556	248956422	14644818	14645714	897	16		KAZN		0.25	56.7647	1.83916	0.0307	60
DVL1	231-DVL1	P-000641	F-000641	NC_000001.11	14682319	248956422	14681930	14683011	1082	19		KAZN		0.309	62.8719	2.18401	0.0128	74
DVL1	231-DVL1	P-000642	F-000642	NC_000001.11	14683577	248956422	14683140	14684067	928	24		KAZN		0.284	68.9334	2.75189	0.00404	68
DVL1	231-DVL1	P-000643	F-000643	NC_000001.11	14809218	248956422	14808704	14809461	758	20		KAZN, LOC105376759		0.213	53.1701	2.26139	0.0474	51
DVL1	231-DVL1	P-000644	F-000644	NC_000001.11	15067790	248956422	15065409	15068135	2727	23		KAZN		0.989	38.4029	2.6438	4.17e-13	237
DVL1	231-DVL1	P-000645	F-000645	NC_000001.11	15220295	248956422	15219088	15220733	1646	29		TMEM51		0.676	64.4547	2.57552	4.18e-06	162
DVL1	231-DVL1	P-000646	F-000646	NC_000001.11	15373620	248956422	15373229	15374087	859	23		FHAD1		0.25	55.377	2.50493	0.0364	60
DVL1	231-DVL1	P-000647	F-000647	NC_000001.11	15410178	248956422	15409644	15410664	1021	127		LOC101927441, EFHD2		0.922	8.37264	12.9239	0	221
DVL1	231-DVL1	P-000648	F-000648	NC_000001.11	15425994	248956422	15425431	15427733	2303	65		EFHD2		1.193	27.9172	5.61946	3.33e-19	286
DVL1	231-DVL1	P-000649	F-000649	NC_000001.11	15429635	248956422	15428154	15430632	2479	139		EFHD2		4.514	0.57803	12.2115	0	1082
DVL1	231-DVL1	P-000650	F-000650	NC_000001.11	15492879	248956422	15490380	15493318	2939	49		CELA2B, CASP9		1.293	23.0661	5.26035	6.43e-24	310
DVL1	231-DVL1	P-000651	F-000651	NC_000001.11	15495416	248956422	15494817	15495697	881	24		CASP9		0.267	62.5501	2.64331	0.0133	64
DVL1	231-DVL1	P-000652	F-000652	NC_000001.11	15570414	248956422	15567472	15572004	4533	35		DNAJC16, AGMAT		2.153	12.758	3.48901	1.37e-38	516
DVL1	231-DVL1	P-000653	F-000653	NC_000001.11	15588812	248956422	15588202	15589199	998	19	AGMAT		DDI2	0.288	63.0533	2.18401	0.0124	69
DVL1	231-DVL1	P-000654	F-000654	NC_000001.11	15604899	248956422	15604226	15605411	1186	92	AGMAT		DDI2	0.98	14.9912	6.96719	3.16e-34	235
DVL1	231-DVL1	P-000655	F-000655	NC_000001.11	15626753	248956422	15625600	15627116	1517	31		DDI2		0.471	58.7026	3.03453	0.024	113
DVL1	231-DVL1	P-000656	F-000656	NC_000001.11	15633585	248956422	15633044	15633951	908	24		DDI2		0.321	63.8605	2.23296	0.0106	77
DVL1	231-DVL1	P-000657	F-000657	NC_000001.11	15667457	248956422	15659533	15669257	9725	56		DDI2, RSC1A1		7.764	0.57803	5.33213	0	1861
DVL1	231-DVL1	P-000658	F-000658	NC_000001.11	15716304	248956422	15715835	15717522	1688	41		PLEKHM2		0.634	49.485	4.61981	1.64e-09	152
DVL1	231-DVL1	P-000659	F-000659	NC_000001.11	15719830	248956422	15717621	15720267	2647	44		PLEKHM2		0.872	58.3709	4.89573	1.62e-07	209
DVL1	231-DVL1	P-000660	F-000660	NC_000001.11	15721353	248956422	15720905	15722124	1220	27		PLEKHM2		0.375	68.162	2.93076	0.00457	90
DVL1	231-DVL1	P-000661	F-000661	NC_000001.11	15725478	248956422	15724892	15725864	973	45		PLEKHM2		0.392	55.3057	5.17264	2.99e-08	94
DVL1	231-DVL1	P-000662	F-000662	NC_000001.11	15727151	248956422	15726576	15733133	6558	71		PLEKHM2		3.35	3.92491	8.16128	0	803
DVL1	231-DVL1	P-000663	F-000663	NC_000001.11	15734372	248956422	15733425	15735049	1625	74		PLEKHM2		1.41	4.40061	7.77336	0	338
DVL1	231-DVL1	P-000664	F-000664	NC_000001.11	15765031	248956422	15764266	15765468	1203	24		FBLIM1		0.342	60.5057	2.68262	0.0188	82
DVL1	231-DVL1	P-000665	F-000665	NC_000001.11	15785871	248956422	15784331	15786800	2470	39		FBLIM1		1.143	30.4219	3.69902	1.99e-17	274
DVL1	231-DVL1	P-000666	F-000666	NC_000001.11	15807579	248956422	15806970	15808044	1075	180		UQCRHL		1.427	3.36283	14.5327	0	342
DVL1	231-DVL1	P-000667	F-000667	NC_000001.11	15828282	248956422	15827848	15828912	1065	106	UQCRHL		FLJ37453	0.993	11.0092	8.419	1.41e-45	238
DVL1	231-DVL1	P-000668	F-000668	NC_000001.11	15834714	248956422	15833864	15836069	2206	37		FLJ37453		0.985	67.2914	2.75924	2.16e-05	236
DVL1	231-DVL1	P-000669	F-000669	NC_000001.11	15872915	248956422	15872409	15874903	2495	40		SPEN		1.197	24.2424	3.97123	8.32e-23	287
DVL1	231-DVL1	P-000670	F-000670	NC_000001.11	15876378	248956422	15875676	15877160	1485	48		SPEN		0.814	26.4935	4.59728	2.75e-20	195
DVL1	231-DVL1	P-000671	F-000671	NC_000001.11	15911274	248956422	15910718	15911719	1002	45		SPEN		0.417	70.3224	4.03316	9.34e-05	100
DVL1	231-DVL1	P-000672	F-000672	NC_000001.11	15920916	248956422	15920238	15921360	1123	46		SPEN		0.409	71.2595	4.6472	0.000177	98
DVL1	231-DVL1	P-000673	F-000673	NC_000001.11	15933517	248956422	15927720	15936717	8998	84		SPEN		11.66	0.57803	8.28067	0	2795
DVL1	231-DVL1	P-000674	F-000674	NC_000001.11	15939933	248956422	15936784	15940741	3958	87		SPEN, ZBTB17		3.947	0.3663	7.82617	0	946
DVL1	231-DVL1	P-000675	F-000675	NC_000001.11	15944458	248956422	15941572	15947437	5866	37		ZBTB17		2.478	20	3.55769	3.2e-27	594
DVL1	231-DVL1	P-000676	F-000676	NC_000001.11	16124816	248956422	16124266	16125629	1364	40		EPHA2		0.668	43.6464	3.58503	5.63e-11	160
DVL1	231-DVL1	P-000677	F-000677	NC_000001.11	16130375	248956422	16129921	16130828	908	31		EPHA2		0.313	68.3783	3.09342	0.00435	75
DVL1	231-DVL1	P-000678	F-000678	NC_000001.11	16133284	248956422	16132924	16133964	1041	37		EPHA2		0.396	71.2337	3.31616	0.0021	95
DVL1	231-DVL1	P-000679	F-000679	NC_000001.11	16148884	248956422	16148072	16149336	1265	39		EPHA2		0.647	55.7204	3.048	4.18e-08	155
DVL1	231-DVL1	P-000680	F-000680	NC_000001.11	16198599	248956422	16197901	16200102	2202	39		ARHGEF19		0.88	38.8241	4.18681	5.41e-13	211
DVL1	231-DVL1	P-000681	F-000681	NC_000001.11	16200762	248956422	16200185	16201512	1328	19		ARHGEF19		0.409	60.917	1.93349	0.0168	98
DVL1	231-DVL1	P-000682	F-000682	NC_000001.11	16206035	248956422	16204514	16206469	1956	26		ARHGEF19		0.672	58.1132	2.22807	0.0264	161
DVL1	231-DVL1	P-000683	F-000683	NC_000001.11	16229710	248956422	16228677	16231149	2473	27	ARHGEF19		CPLANE2	0.788	61.1449	3.10359	5.77e-07	189
DVL1	231-DVL1	P-000684	F-000684	NC_000001.11	16231731	248956422	16231206	16232858	1653	25		CPLANE2		0.538	71.159	2.6957	0.000158	129
DVL1	231-DVL1	P-000685	F-000685	NC_000001.11	16241303	248956422	16240557	16241710	1154	55	CPLANE2		FBXO42	0.426	72.3753	5.26772	0.000528	102
DVL1	231-DVL1	P-000686	F-000686	NC_000001.11	16247246	248956422	16246692	16249406	2715	33		FBXO42		1.131	58.0743	2.77917	1.27e-07	271
DVL1	231-DVL1	P-000687	F-000687	NC_000001.11	16251113	248956422	16249572	16252494	2923	56		FBXO42		1.74	9.00798	5.67506	0	417
DVL1	231-DVL1	P-000688	F-000688	NC_000001.11	16253676	248956422	16252910	16256768	3859	29		FBXO42		1.26	72.191	2.69816	0.000851	302
DVL1	231-DVL1	P-000689	F-000689	NC_000001.11	16393343	248956422	16392426	16393897	1472	132		SZRD1		1.151	6.743	14.4244	0	276
DVL1	231-DVL1	P-000690	F-000690	NC_000001.11	16395232	248956422	16394582	16398303	3722	140		SZRD1, SPATA21		7.576	0.57803	15.2304	0	1816
DVL1	231-DVL1	P-000691	F-000691	NC_000001.11	16447930	248956422	16447462	16448556	1095	48		NECAP2		0.501	47.8562	4.8144	9.24e-10	120
DVL1	231-DVL1	P-000692	F-000692	NC_000001.11	16449118	248956422	16448665	16449627	963	52		NECAP2		0.426	54.723	5.34736	2.16e-08	102
DVL1	231-DVL1	P-000693	F-000693	NC_000001.11	16451873	248956422	16451429	16452718	1290	49		NECAP2		0.505	58.3085	5.18065	1.88e-07	121
DVL1	231-DVL1	P-000694	F-000694	NC_000001.11	16455852	248956422	16454496	16456154	1659	35		NECAP2		0.626	60.6115	3.5766	5.01e-07	150
DVL1	231-DVL1	P-000695	F-000695	NC_000001.11	16459541	248956422	16457858	16460718	2861	102		NECAP2		3.02	0.92308	9.40057	0	724
DVL1	231-DVL1	P-000696	F-000696	NC_000001.11	16467725	248956422	16467205	16469827	2623	32		LINC01772		0.968	51.5916	3.25641	5.85e-09	232
DVL1	231-DVL1	P-000697	F-000697	NC_000001.11	16472102	248956422	16470579	16474860	4282	25	LINC01772		RNU1-1	1.698	30.4711	2.49215	1.72e-17	407
DVL1	231-DVL1	P-000698	F-000698	NC_000001.11	16685777	248956422	16681499	16689872	8374	188	TRG-CCC4-1		TRG-CCC5-1	7.034	0.66007	13.3766	0	1686
DVL1	231-DVL1	P-000699	F-000699	NC_000001.11	16799012	248956422	16798674	16799233	560	23	MST1L		MIR3675	0.167	54.9868	2.56332	0.0383	40
DVL1	231-DVL1	P-000700	F-000700	NC_000001.11	16890706	248956422	16890311	16891161	851	26	TRN-GTT4-1		RNU1-2	0.263	58.271	2.71367	0.0257	63
DVL1	231-DVL1	P-000701	F-000701	NC_000001.11	16924366	248956422	16923948	16924771	824	23		CROCC		0.229	55.2398	2.6438	0.0371	55
DVL1	231-DVL1	P-000702	F-000702	NC_000001.11	16936748	248956422	16936281	16937194	914	26		CROCC		0.292	64.1975	2.72532	0.00966	70
DVL1	231-DVL1	P-000703	F-000703	NC_000001.11	16945693	248956422	16943962	16946540	2579	27		CROCC		0.88	61.1962	2.83332	6.64e-07	211
DVL1	231-DVL1	P-000704	F-000704	NC_000001.11	16954101	248956422	16952473	16954564	2092	40		CROCC		0.922	72.3475	2.8733	0.000529	221
DVL1	231-DVL1	P-000705	F-000705	NC_000001.11	16957406	248956422	16956474	16957736	1263	23		CROCC		0.409	60.86	2.22467	0.017	98
DVL1	231-DVL1	P-000706	F-000706	NC_000001.11	16970691	248956422	16968982	16971141	2160	21		CROCC		0.63	71.8126	2.4139	0.000372	151
DVL1	231-DVL1	P-000707	F-000707	NC_000001.11	16972393	248956422	16972075	16972864	790	23		CROCC		0.234	62.457	2.6438	0.0135	56
DVL1	231-DVL1	P-000708	F-000708	NC_000001.11	16986255	248956422	16985837	16987597	1761	38		ATP13A2		0.855	27.0045	3.99172	6.51e-20	205
DVL1	231-DVL1	P-000709	F-000709	NC_000001.11	16988350	248956422	16987854	16988794	941	37		ATP13A2		0.342	65.9702	4.25306	9.01e-06	82
DVL1	231-DVL1	P-000710	F-000710	NC_000001.11	16989968	248956422	16989328	16990602	1275	36		ATP13A2		0.576	47.1822	3.51692	7.02e-10	138
DVL1	231-DVL1	P-000711	F-000711	NC_000001.11	16991833	248956422	16991322	16992897	1576	28		ATP13A2		0.617	43.6633	3.21853	4.75e-11	148
DVL1	231-DVL1	P-000712	F-000712	NC_000001.11	16993807	248956422	16993367	16994163	797	34		ATP13A2		0.234	61.401	3.90822	0.0157	56
DVL1	231-DVL1	P-000713	F-000713	NC_000001.11	16996067	248956422	16995575	16996711	1137	37		ATP13A2		0.455	51.1278	4.25306	4.29e-09	109
DVL1	231-DVL1	P-000714	F-000714	NC_000001.11	16997092	248956422	16996761	16997921	1161	28		ATP13A2		0.33	63.2769	3.21853	0.0119	79
DVL1	231-DVL1	P-000715	F-000715	NC_000001.11	17000417	248956422	16999794	17000821	1028	27		ATP13A2		0.325	71.1796	3.0042	0.00211	78
DVL1	231-DVL1	P-000716	F-000716	NC_000001.11	17004744	248956422	17004047	17006007	1961	40		ATP13A2		0.743	64.8124	3.76463	5.62e-06	178
DVL1	231-DVL1	P-000717	F-000717	NC_000001.11	17018883	248956422	17018442	17019408	967	67		SDHB		0.505	43.6076	6.19827	3.89e-11	121
DVL1	231-DVL1	P-000718	F-000718	NC_000001.11	17020100	248956422	17019795	17021460	1666	20		SDHB		0.526	54.1245	1.86613	0.0415	126
DVL1	231-DVL1	P-000719	F-000719	NC_000001.11	17022657	248956422	17021884	17023079	1196	68		SDHB		0.605	41.6707	6.24348	9.13e-12	145
DVL1	231-DVL1	P-000720	F-000720	NC_000001.11	17024037	248956422	17023346	17024472	1127	63		SDHB		0.551	52.9627	5.49518	1.12e-08	132
DVL1	231-DVL1	P-000721	F-000721	NC_000001.11	17028653	248956422	17027311	17029158	1848	79		SDHB		1.197	26.5201	5.55229	3.42e-20	287
DVL1	231-DVL1	P-000722	F-000722	NC_000001.11	17033087	248956422	17032632	17033562	931	50		SDHB		0.401	63.7288	4.83625	2.21e-06	96
DVL1	231-DVL1	P-000723	F-000723	NC_000001.11	17044818	248956422	17044206	17045301	1096	65		SDHB		0.53	63.5417	5.20491	2.62e-06	127
DVL1	231-DVL1	P-000724	F-000724	NC_000001.11	17053966	248956422	17053517	17054421	905	68		SDHB		0.413	65.0386	5.98475	6.55e-06	99
DVL1	231-DVL1	P-000725	F-000725	NC_000001.11	17068436	248956422	17067963	17069156	1194	21		PADI2		0.388	54.5455	1.95384	0.0398	93
DVL1	231-DVL1	P-000726	F-000726	NC_000001.11	17268663	248956422	17268334	17269284	951	20		PADI3		0.263	53.8514	2.26139	0.0428	63
DVL1	231-DVL1	P-000727	F-000727	NC_000001.11	17320212	248956422	17319494	17320871	1378	19		PADI4		0.417	71.3995	2.13351	0.00188	100
DVL1	231-DVL1	P-000728	F-000728	NC_000001.11	17331024	248956422	17330708	17331334	627	22		PADI4		0.188	60.5727	2.52885	0.0187	45
DVL1	231-DVL1	P-000729	F-000729	NC_000001.11	17342009	248956422	17341586	17342670	1085	22		PADI4		0.33	55.8443	2.24111	0.0342	79
DVL1	231-DVL1	P-000730	F-000730	NC_000001.11	17348648	248956422	17347716	17349406	1691	21		PADI4		0.572	64.0992	1.91732	0.0101	137
DVL1	231-DVL1	P-000731	F-000731	NC_000001.11	17351774	248956422	17351403	17352232	830	22		PADI4		0.242	56.1002	2.4203	0.0328	58
DVL1	231-DVL1	P-000732	F-000732	NC_000001.11	17354620	248956422	17353708	17355090	1383	28		PADI4		0.467	69.3176	2.7083	0.00372	112
DVL1	231-DVL1	P-000733	F-000733	NC_000001.11	17355382	248956422	17355186	17356577	1392	20		PADI4		0.421	69.66	2.19533	0.00345	101
DVL1	231-DVL1	P-000734	F-000734	NC_000001.11	17359347	248956422	17359022	17359813	792	27		PADI4		0.225	57.6078	3.10359	0.0278	54
DVL1	231-DVL1	P-000735	F-000735	NC_000001.11	17363658	248956422	17363186	17364278	1093	37		PADI4		0.413	70.8857	3.61461	0.000146	99
DVL1	231-DVL1	P-000736	F-000736	NC_000001.11	17407383	248956422	17406414	17411419	5006	182		RCC2		9.049	0.57803	14.4553	0	2169
DVL1	231-DVL1	P-000737	F-000737	NC_000001.11	17413567	248956422	17411468	17415742	4275	79		RCC2		2.311	7.27497	8.12388	0	554
DVL1	231-DVL1	P-000738	F-000738	NC_000001.11	17416585	248956422	17416069	17417772	1704	85		RCC2		1.026	15.671	8.51893	2.19e-33	246
DVL1	231-DVL1	P-000739	F-000739	NC_000001.11	17422728	248956422	17420033	17423290	3258	66		RCC2		1.635	14.2857	6.6471	2.61e-35	392
DVL1	231-DVL1	P-000740	F-000740	NC_000001.11	17425599	248956422	17425177	17426451	1275	61		RCC2		0.605	35.628	6.43544	4.46e-14	145
DVL1	231-DVL1	P-000741	F-000741	NC_000001.11	17429127	248956422	17428705	17430156	1452	43		RCC2		0.505	57.7053	3.71749	0.0276	121
DVL1	231-DVL1	P-000742	F-000742	NC_000001.11	17438392	248956422	17438087	17439795	1709	63		RCC2		0.955	23.4722	5.90087	2.42e-23	229
DVL1	231-DVL1	P-000743	F-000743	NC_000001.11	17697730	248956422	17696534	17698081	1548	23		ARHGEF10L		0.463	72.4302	2.6438	0.000803	111
DVL1	231-DVL1	P-000744	F-000744	NC_000001.11	17755480	248956422	17755028	17755883	856	38		ACTL8		0.292	66.4106	3.78806	0.00701	70
DVL1	231-DVL1	P-000745	F-000745	NC_000001.11	17809553	248956422	17809012	17809992	981	24		ACTL8		0.288	63.181	2.71367	0.0122	69
DVL1	231-DVL1	P-000746	F-000746	NC_000001.11	17823174	248956422	17822549	17824319	1771	90		ACTL8		1.051	12.2469	10.1061	9.54e-41	252
DVL1	231-DVL1	P-000747	F-000747	NC_000001.11	17826113	248956422	17825363	17827352	1990	101		ACTL8		2.382	1.19048	9.76922	0	571
DVL1	231-DVL1	P-000748	F-000748	NC_000001.11	17899387	248956422	17898876	17899733	858	26	ACTL8			0.263	55.3792	2.67932	0.0364	63
DVL1	231-DVL1	P-000749	F-000749	NC_000001.11	17988005	248956422	17987716	17988396	681	22			LOC105376809	0.2	58.496	2.50201	0.0249	48
DVL1	231-DVL1	P-000750	F-000750	NC_000001.11	18090189	248956422	18089794	18090839	1046	21	LINC01654		IGSF21	0.313	68.3228	2.4139	0.00437	75
DVL1	231-DVL1	P-000751	F-000751	NC_000001.11	18455687	248956422	18455282	18456086	805	21	IGSF21		KLHDC7A	0.229	58.1927	2.4139	0.0259	55
DVL1	231-DVL1	P-000752	F-000752	NC_000001.11	18457785	248956422	18457492	18459039	1548	18	IGSF21		KLHDC7A	0.438	62.5796	1.99825	0.0132	105
DVL1	231-DVL1	P-000753	F-000753	NC_000001.11	18484843	248956422	18483986	18485187	1202	22		KLHDC7A		0.342	64.053	2.52885	0.0102	82
DVL1	231-DVL1	P-000754	F-000754	NC_000001.11	18500535	248956422	18500210	18501627	1418	18	KLHDC7A			0.396	64.1181	2.06906	0.0101	95
DVL1	231-DVL1	P-000755	F-000755	NC_000001.11	18504505	248956422	18504167	18504998	832	21	KLHDC7A			0.229	53.8193	2.4139	0.0429	55
DVL1	231-DVL1	P-000756	F-000756	NC_000001.11	18507080	248956422	18506505	18507492	988	22	KLHDC7A			0.317	72.698	2.52885	0.000716	76
DVL1	231-DVL1	P-000757	F-000757	NC_000001.11	18508186	248956422	18507580	18508566	987	19	KLHDC7A			0.28	60.414	2.18401	0.0189	67
DVL1	231-DVL1	P-000758	F-000758	NC_000001.11	18513167	248956422	18512735	18513781	1047	32	KLHDC7A			0.342	71.2876	3.67832	0.000282	82
DVL1	231-DVL1	P-000759	F-000759	NC_000001.11	18516659	248956422	18515672	18516931	1260	20	KLHDC7A			0.35	61.4033	2.29864	0.0158	84
DVL1	231-DVL1	P-000760	F-000760	NC_000001.11	18746727	248956422	18745975	18747043	1069	20		PAX7		0.305	59.5636	2.2458	0.0216	73
DVL1	231-DVL1	P-000761	F-000761	NC_000001.11	18872066	248956422	18871311	18873289	1979	35		ALDH4A1		0.997	19.2006	3.88548	5.73e-28	239
DVL1	231-DVL1	P-000762	F-000762	NC_000001.11	18883102	248956422	18882568	18884006	1439	22		ALDH4A1, MIR4695		0.463	70.6878	2.48753	0.000112	111
DVL1	231-DVL1	P-000763	F-000763	NC_000001.11	18905330	248956422	18904018	18909071	5054	71		IFFO2		4.752	0.48544	6.72107	0	1139
DVL1	231-DVL1	P-000764	F-000764	NC_000001.11	18911984	248956422	18909920	18912432	2513	37		IFFO2		0.914	71.5818	3.25641	0.00033	219
DVL1	231-DVL1	P-000765	F-000765	NC_000001.11	18916923	248956422	18916575	18917540	966	38		IFFO2		0.38	63.6086	4.08844	2.07e-06	91
DVL1	231-DVL1	P-000766	F-000766	NC_000001.11	18918423	248956422	18917978	18918827	850	30		IFFO2		0.259	58.6433	3.19604	0.0241	62
DVL1	231-DVL1	P-000767	F-000767	NC_000001.11	19074735	248956422	19074001	19075743	1743	97		UBR4		1.076	13.7774	9.6893	2.42e-36	258
DVL1	231-DVL1	P-000768	F-000768	NC_000001.11	19076821	248956422	19075960	19077334	1375	73		UBR4		0.734	33.3717	6.77902	2.72e-16	176
DVL1	231-DVL1	P-000769	F-000769	NC_000001.11	19078015	248956422	19077549	19078501	953	35		UBR4		0.363	60.2331	2.89765	0.0193	87
DVL1	231-DVL1	P-000770	F-000770	NC_000001.11	19081502	248956422	19080968	19082849	1882	77		UBR4		0.98	41.3171	6.01784	4.53e-12	235
DVL1	231-DVL1	P-000771	F-000771	NC_000001.11	19084556	248956422	19083081	19085144	2064	83		UBR4		1.043	36.454	6.87157	6.84e-14	250
DVL1	231-DVL1	P-000772	F-000772	NC_000001.11	19086742	248956422	19085748	19087239	1492	55		UBR4		0.697	41.5012	5.26256	5.77e-12	167
DVL1	231-DVL1	P-000773	F-000773	NC_000001.11	19088823	248956422	19087433	19089351	1919	74		UBR4		0.914	33.5397	7.08053	6.62e-16	219
DVL1	231-DVL1	P-000774	F-000774	NC_000001.11	19093978	248956422	19092428	19096070	3643	61		UBR4		1.744	18.6157	5.81955	1.15e-28	418
DVL1	231-DVL1	P-000775	F-000775	NC_000001.11	19096554	248956422	19096123	19097735	1613	49		UBR4		0.701	43.6986	4.85488	7.72e-11	168
DVL1	231-DVL1	P-000776	F-000776	NC_000001.11	19100486	248956422	19098703	19101007	2305	48		UBR4		0.864	61.5248	4.59728	7.37e-07	207
DVL1	231-DVL1	P-000777	F-000777	NC_000001.11	19101577	248956422	19101159	19102114	956	46		UBR4		0.359	57.9499	3.80834	0.0267	86
DVL1	231-DVL1	P-000778	F-000778	NC_000001.11	19104138	248956422	19103679	19107338	3660	54		UBR4		2.007	11.6883	5.02417	9.11e-44	481
DVL1	231-DVL1	P-000779	F-000779	NC_000001.11	19110779	248956422	19109363	19111251	1889	41		UBR4		0.818	52.754	3.66793	8.95e-09	196
DVL1	231-DVL1	P-000780	F-000780	NC_000001.11	19112706	248956422	19112125	19114343	2219	63		UBR4		1.235	33.5421	4.73431	4.58e-16	296
DVL1	231-DVL1	P-000781	F-000781	NC_000001.11	19115424	248956422	19114345	19116127	1783	40		UBR4		0.83	34.8649	3.9392	6.77e-15	199
DVL1	231-DVL1	P-000782	F-000782	NC_000001.11	19117309	248956422	19116344	19120659	4316	64		UBR4		1.761	26.4591	6.39949	3.16e-20	422
DVL1	231-DVL1	P-000783	F-000783	NC_000001.11	19121344	248956422	19120908	19122264	1357	44		UBR4		0.551	71.168	3.73779	0.000274	132
DVL1	231-DVL1	P-000784	F-000784	NC_000001.11	19122899	248956422	19122433	19123332	900	49		UBR4		0.409	71.1749	3.95613	0.000193	98
DVL1	231-DVL1	P-000785	F-000785	NC_000001.11	19124613	248956422	19124230	19125041	812	36		UBR4		0.271	54.08	3.36225	0.0418	65
DVL1	231-DVL1	P-000786	F-000786	NC_000001.11	19126603	248956422	19126061	19127071	1011	51		UBR4		0.426	67.9251	4.65636	2.76e-05	102
DVL1	231-DVL1	P-000787	F-000787	NC_000001.11	19127667	248956422	19127183	19129076	1894	33		UBR4		0.713	69.2597	3.01858	4.65e-05	171
DVL1	231-DVL1	P-000788	F-000788	NC_000001.11	19138097	248956422	19137386	19138426	1041	50		UBR4		0.501	50.3609	4.68323	2.49e-09	120
DVL1	231-DVL1	P-000789	F-000789	NC_000001.11	19141485	248956422	19140402	19142493	2092	36		UBR4		0.734	60.3759	3.03183	0.0189	176
DVL1	231-DVL1	P-000790	F-000790	NC_000001.11	19145834	248956422	19145359	19146318	960	35		UBR4		0.342	66.8618	3.27512	0.00654	82
DVL1	231-DVL1	P-000791	F-000791	NC_000001.11	19146966	248956422	19146464	19147363	900	35		UBR4		0.313	55.1384	3.11405	0.0377	75
DVL1	231-DVL1	P-000792	F-000792	NC_000001.11	19150660	248956422	19150206	19151077	872	43		UBR4		0.35	72.1835	3.92595	0.000482	84
DVL1	231-DVL1	P-000793	F-000793	NC_000001.11	19152379	248956422	19151301	19154344	3044	38		UBR4		1.214	62.9477	3.20026	1.5e-06	291
DVL1	231-DVL1	P-000794	F-000794	NC_000001.11	19155459	248956422	19154556	19156784	2229	28		UBR4		0.738	64.1964	2.54997	0.00963	177
DVL1	231-DVL1	P-000795	F-000795	NC_000001.11	19157930	248956422	19157400	19158422	1023	35		UBR4		0.371	58.1417	2.98883	0.0262	89
DVL1	231-DVL1	P-000796	F-000796	NC_000001.11	19173042	248956422	19172476	19173999	1524	28		UBR4		0.555	58.21	2.29864	0.026	133
DVL1	231-DVL1	P-000797	F-000797	NC_000001.11	19176618	248956422	19175252	19178099	2848	23		UBR4		0.98	72.2709	2.09993	0.00054	235
DVL1	231-DVL1	P-000798	F-000798	NC_000001.11	19186642	248956422	19186025	19187669	1645	26		UBR4		0.534	71.1404	2.61855	0.00215	128
DVL1	231-DVL1	P-000799	F-000799	NC_000001.11	19197879	248956422	19196318	19199886	3569	25		UBR4		1.21	67.2277	2.39442	1.79e-05	290
DVL1	231-DVL1	P-000800	F-000800	NC_000001.11	19210134	248956422	19209717	19213917	4201	28		UBR4, EMC1-AS1		1.556	44.1163	2.70295	9.49e-11	373
DVL1	231-DVL1	P-000801	F-000801	NC_000001.11	19219232	248956422	19215349	19221009	5661	80		EMC1-AS1, EMC1		4.009	1.37931	7.26355	0	961
DVL1	231-DVL1	P-000802	F-000802	NC_000001.11	19222741	248956422	19222264	19224016	1753	58		EMC1-AS1, EMC1		0.893	29.9698	5.46925	6.79e-18	214
DVL1	231-DVL1	P-000803	F-000803	NC_000001.11	19227352	248956422	19226857	19227788	932	30		EMC1-AS1, EMC1		0.309	52.9488	2.76487	0.0484	74
DVL1	231-DVL1	P-000804	F-000804	NC_000001.11	19231360	248956422	19229677	19231873	2197	44		EMC1-AS1, EMC1		0.909	42.7019	4.34187	1.87e-11	218
DVL1	231-DVL1	P-000805	F-000805	NC_000001.11	19233101	248956422	19232184	19234075	1892	42		EMC1-AS1, EMC1		0.834	34.8248	4.35108	8.18e-15	200
DVL1	231-DVL1	P-000806	F-000806	NC_000001.11	19239976	248956422	19236759	19241503	4745	39		EMC1-AS1, EMC1		1.877	40.728	3.50828	2.61e-12	450
DVL1	231-DVL1	P-000807	F-000807	NC_000001.11	19243971	248956422	19241902	19244450	2549	28		EMC1		0.876	62.931	2.88542	1.44e-06	210
DVL1	231-DVL1	P-000808	F-000808	NC_000001.11	19244987	248956422	19244510	19245471	962	33		EMC1		0.334	71.9196	3.44428	0.000906	80
DVL1	231-DVL1	P-000809	F-000809	NC_000001.11	19251733	248956422	19251037	19252846	1810	56		EMC1, MRTO4		0.805	51.0033	4.94644	4.09e-09	193
DVL1	231-DVL1	P-000810	F-000810	NC_000001.11	19256005	248956422	19253073	19256465	3393	64		MRTO4		1.168	68.177	5.50378	0.00441	280
DVL1	231-DVL1	P-000811	F-000811	NC_000001.11	19258894	248956422	19256638	19264343	7706	135		MRTO4		5.486	1.34409	11.389	0	1315
DVL1	231-DVL1	P-000812	F-000812	NC_000001.11	19265762	248956422	19265135	19266661	1527	24	MRTO4		AKR7A3	0.509	69.9451	2.34461	0.00297	122
DVL1	231-DVL1	P-000813	F-000813	NC_000001.11	19268198	248956422	19267811	19269730	1920	20	MRTO4		AKR7A3	0.547	67.8559	2.2318	0.00492	131
DVL1	231-DVL1	P-000814	F-000814	NC_000001.11	19278415	248956422	19277907	19279262	1356	28		AKR7A3		0.471	72.4569	2.7912	0.000561	113
DVL1	231-DVL1	P-000815	F-000815	NC_000001.11	19294872	248956422	19292201	19297095	4895	27		LOC100506730		1.727	50.3187	2.61157	2.44e-09	414
DVL1	231-DVL1	P-000816	F-000816	NC_000001.11	19298699	248956422	19297099	19299107	2009	23	LOC100506730		AKR7A2	0.634	67.5393	2.26962	0.00544	152
DVL1	231-DVL1	P-000817	F-000817	NC_000001.11	19300672	248956422	19299949	19302831	2883	26		AKR7A2		1.022	53.8896	2.69067	1.53e-08	245
DVL1	231-DVL1	P-000818	F-000818	NC_000001.11	19304241	248956422	19303045	19304825	1781	97		AKR7A2		1.11	12.2587	10.081	8.4e-41	266
DVL1	231-DVL1	P-000819	F-000819	NC_000001.11	19306061	248956422	19305122	19306570	1449	51		AKR7A2		0.605	51.5955	5.13639	5.51e-09	145
DVL1	231-DVL1	P-000820	F-000820	NC_000001.11	19308537	248956422	19306599	19309029	2431	65		AKR7A2		1.243	19.375	6.47298	7.38e-28	298
DVL1	231-DVL1	P-000821	F-000821	NC_000001.11	19311971	248956422	19311413	19312271	859	71		AKR7A2		0.492	39.3606	6.41048	1.02e-12	118
DVL1	231-DVL1	P-000822	F-000822	NC_000001.11	19312855	248956422	19312283	19313261	979	33		SLC66A1		0.317	57.1539	3.19192	0.0293	76
DVL1	231-DVL1	P-000823	F-000823	NC_000001.11	19328777	248956422	19325861	19329506	3646	31		SLC66A1		1.414	24.729	3.56338	4.46e-22	339
DVL1	231-DVL1	P-000824	F-000824	NC_000001.11	19339456	248956422	19338571	19340631	2061	192		CAPZB		2.641	0.94637	16.8981	0	633
DVL1	231-DVL1	P-000825	F-000825	NC_000001.11	19342771	248956422	19341804	19343230	1427	33		CAPZB		0.488	66.5056	3.07033	0.00679	117
DVL1	231-DVL1	P-000826	F-000826	NC_000001.11	19345232	248956422	19343928	19346296	2369	62		CAPZB		1.081	32.3977	5.99694	7.84e-17	259
DVL1	231-DVL1	P-000827	F-000827	NC_000001.11	19357438	248956422	19356203	19357983	1781	98		CAPZB		1.31	8.7007	9.47904	0	314
DVL1	231-DVL1	P-000828	F-000828	NC_000001.11	19378560	248956422	19378108	19379010	903	61		CAPZB		0.488	43.578	5.46718	6.5e-11	117
DVL1	231-DVL1	P-000829	F-000829	NC_000001.11	19385578	248956422	19384717	19386041	1325	95		CAPZB		0.826	24.0856	8.40648	6.74e-23	198
DVL1	231-DVL1	P-000830	F-000830	NC_000001.11	19419706	248956422	19419204	19420133	930	45		CAPZB		0.367	70.5255	4.35262	0.000106	88
DVL1	231-DVL1	P-000831	F-000831	NC_000001.11	19485450	248956422	19485051	19485608	558	65		CAPZB		0.3	51.0247	6.46639	4.09e-09	72
DVL1	231-DVL1	P-000832	F-000832	NC_000001.11	19608225	248956422	19601997	19608878	6882	115		MICOS10, MICOS10-NBL1		3.225	21.553	9.20869	2.63e-25	773
DVL1	231-DVL1	P-000833	F-000833	NC_000001.11	19623534	248956422	19623013	19624964	1952	54		MICOS10, MICOS10-NBL1		0.734	70.5303	4.8398	0.000108	176
DVL1	231-DVL1	P-000834	F-000834	NC_000001.11	19626466	248956422	19625778	19627006	1229	109		MICOS10, MICOS10-NBL1		0.868	21.297	8.8737	5e-26	208
DVL1	231-DVL1	P-000835	F-000835	NC_000001.11	19655142	248956422	19654702	19655881	1180	60		MICOS10-NBL1, NBL1		0.651	24.8485	6.54189	7.72e-22	156
DVL1	231-DVL1	P-000836	F-000836	NC_000001.11	19657596	248956422	19656475	19658753	2279	96		MICOS10-NBL1, NBL1		2.699	0.35088	9.75905	0	647
DVL1	231-DVL1	P-000837	F-000837	NC_000001.11	19662927	248956422	19662480	19663484	1005	24	NBL1		HTR6	0.305	67.0846	2.69496	0.00607	73
DVL1	231-DVL1	P-000838	F-000838	NC_000001.11	19672946	248956422	19672526	19673645	1120	20		HTR6		0.334	53.0207	2.03525	0.0482	80
DVL1	231-DVL1	P-000839	F-000839	NC_000001.11	19674920	248956422	19673654	19675373	1720	20		HTR6		0.517	63.4153	2.06537	0.0113	124
DVL1	231-DVL1	P-000840	F-000840	NC_000001.11	19679945	248956422	19677153	19681326	4174	50		HTR6		2.47	3.83333	5.71968	0	592
DVL1	231-DVL1	P-000841	F-000841	NC_000001.11	19682858	248956422	19681398	19683760	2363	43		TMCO4		1.181	16.403	4.71996	2.25e-31	283
DVL1	231-DVL1	P-000842	F-000842	NC_000001.11	19737382	248956422	19736913	19737843	931	21		TMCO4		0.292	55.6146	2.0934	0.0353	70
DVL1	231-DVL1	P-000843	F-000843	NC_000001.11	19787028	248956422	19786273	19787539	1267	26		TMCO4		0.401	65.7237	2.66806	0.00771	96
DVL1	231-DVL1	P-000844	F-000844	NC_000001.11	19839771	248956422	19839275	19840318	1044	19	RNF186		LOC105376823	0.317	54.8261	1.92947	0.0389	76
DVL1	231-DVL1	P-000845	F-000845	NC_000001.11	19904974	248956422	19903857	19905485	1629	23		OTUD3		0.538	67.3507	2.20286	0.00581	129
DVL1	231-DVL1	P-000846	F-000846	NC_000001.11	19911232	248956422	19906147	19914368	8222	50		OTUD3		5.144	1.39276	5.10895	0	1233
DVL1	231-DVL1	P-000847	F-000847	NC_000001.11	19950093	248956422	19949282	19950449	1168	19	PLA2G2E		PLA2G2A	0.334	53.125	2.01756	0.0477	80
DVL1	231-DVL1	P-000848	F-000848	NC_000001.11	19953813	248956422	19952887	19954498	1612	19	PLA2G2E		PLA2G2A	0.476	71.085	2.12861	0.00248	114
DVL1	231-DVL1	P-000849	F-000849	NC_000001.11	19988635	248956422	19987826	19989389	1564	21	PLA2G2A		PLA2G5	0.43	63.143	2.41357	0.0123	103
DVL1	231-DVL1	P-000850	F-000850	NC_000001.11	19990711	248956422	19989670	19991269	1600	25	PLA2G2A		PLA2G5	0.48	72.2009	2.84651	0.000847	115
DVL1	231-DVL1	P-000851	F-000851	NC_000001.11	20018259	248956422	20016916	20018669	1754	22	PLA2G2A		PLA2G5	0.542	70.1754	2.3011	0.00286	130
DVL1	231-DVL1	P-000852	F-000852	NC_000001.11	20026142	248956422	20025475	20026544	1070	21	PLA2G2A		PLA2G5	0.313	60.3149	2.3051	0.019	75
DVL1	231-DVL1	P-000853	F-000853	NC_000001.11	20113281	248956422	20112439	20114543	2105	31		PLA2G2D		1.001	21.1652	3.51737	4.91e-26	240
DVL1	231-DVL1	P-000854	F-000854	NC_000001.11	20115529	248956422	20115074	20115922	849	20		PLA2G2D		0.25	60.6459	2.2458	0.018	60
DVL1	231-DVL1	P-000855	F-000855	NC_000001.11	20150027	248956422	20148355	20150399	2045	31		PLA2G2F		0.851	31.9224	3.56338	5.54e-17	204
DVL1	231-DVL1	P-000856	F-000856	NC_000001.11	20154388	248956422	20153891	20155209	1319	27		LOC117779438		0.43	70.6358	2.77068	0.00268	103
DVL1	231-DVL1	P-000857	F-000857	NC_000001.11	20160322	248956422	20155439	20161070	5632	34		LOC117779438		2.169	18.6454	3.77447	1.05e-28	520
DVL1	231-DVL1	P-000858	F-000858	NC_000001.11	20191061	248956422	20190522	20193181	2660	27		UBXN10		0.939	59.3195	2.74759	2.52e-07	225
DVL1	231-DVL1	P-000859	F-000859	NC_000001.11	20237203	248956422	20236396	20238876	2481	21	LOC105376826		LINC01757	0.759	71.7723	2.16864	0.00155	182
DVL1	231-DVL1	P-000860	F-000860	NC_000001.11	20346418	248956422	20345422	20346739	1318	20		VWA5B1		0.371	55.8169	2.17094	0.0345	89
DVL1	231-DVL1	P-000861	F-000861	NC_000001.11	20385726	248956422	20385472	20386305	834	18		LINC01141		0.234	56.095	2.06906	0.0329	56
DVL1	231-DVL1	P-000862	F-000862	NC_000001.11	20483558	248956422	20482133	20484147	2015	64		CAMK2N1		1.677	4.85021	5.84327	0	402
DVL1	231-DVL1	P-000863	F-000863	NC_000001.11	20485348	248956422	20484831	20486443	1613	82		CAMK2N1		0.851	20.9199	9.0517	3.16e-26	204
DVL1	231-DVL1	P-000864	F-000864	NC_000001.11	20501271	248956422	20499145	20502595	3451	66		MUL1		2.716	1.99601	6.1997	0	651
DVL1	231-DVL1	P-000865	F-000865	NC_000001.11	20529789	248956422	20529418	20531054	1637	21	MUL1		FAM43B	0.547	59.7592	1.89957	0.0206	131
DVL1	231-DVL1	P-000866	F-000866	NC_000001.11	20633783	248956422	20633400	20634263	864	31		PINK1, MIR6084		0.28	53.4899	2.96326	0.0457	67
DVL1	231-DVL1	P-000867	F-000867	NC_000001.11	20637986	248956422	20637407	20638396	990	41		PINK1		0.405	71.1404	3.67466	0.000215	97
DVL1	231-DVL1	P-000868	F-000868	NC_000001.11	20644517	248956422	20644057	20645989	1933	38		PINK1, PINK1-AS		0.818	60.3479	3.28522	4.21e-07	196
DVL1	231-DVL1	P-000869	F-000869	NC_000001.11	20652384	248956422	20647408	20656632	9225	175		PINK1, PINK1-AS, DDOST		9.608	0.57803	16.1284	0	2303
DVL1	231-DVL1	P-000870	F-000870	NC_000001.11	20661265	248956422	20660415	20661610	1196	121		DDOST		1.172	6.64112	10.4608	0	281
DVL1	231-DVL1	P-000871	F-000871	NC_000001.11	20744358	248956422	20742394	20746079	3686	144		HP1BP3		6.421	0.57803	12.4493	0	1539
DVL1	231-DVL1	P-000872	F-000872	NC_000001.11	20747582	248956422	20746572	20748111	1540	41		HP1BP3		0.626	60.3561	3.90388	4.07e-07	150
DVL1	231-DVL1	P-000873	F-000873	NC_000001.11	20749825	248956422	20749302	20750274	973	84		HP1BP3		0.584	29.2831	8.02164	3.94e-18	140
DVL1	231-DVL1	P-000874	F-000874	NC_000001.11	20757188	248956422	20753841	20757639	3799	49		HP1BP3		1.748	22.4591	4.60271	2.34e-24	419
DVL1	231-DVL1	P-000875	F-000875	NC_000001.11	20765442	248956422	20764031	20765914	1884	62		HP1BP3		0.763	52.6273	6.03278	7.7e-09	183
DVL1	231-DVL1	P-000876	F-000876	NC_000001.11	20770979	248956422	20770521	20771429	909	57		HP1BP3		0.396	67.5934	5.11806	2.5e-05	95
DVL1	231-DVL1	P-000877	F-000877	NC_000001.11	20773568	248956422	20773067	20777143	4077	101		HP1BP3		3.625	1.28205	8.22242	0	869
DVL1	231-DVL1	P-000878	F-000878	NC_000001.11	20780395	248956422	20778768	20780920	2153	72		HP1BP3		0.997	38.4772	6.45306	4.92e-13	239
DVL1	231-DVL1	P-000879	F-000879	NC_000001.11	20787205	248956422	20785349	20787359	2011	36		HP1BP3		0.659	68.0437	3.42113	0.00473	158
DVL1	231-DVL1	P-000880	F-000880	NC_000001.11	20807261	248956422	20806251	20808263	2013	116		EIF4G3		1.819	2.65152	12.0556	0	436
DVL1	231-DVL1	P-000881	F-000881	NC_000001.11	20810823	248956422	20810329	20811301	973	62		EIF4G3		0.484	44.2986	5.99694	1.17e-10	116
DVL1	231-DVL1	P-000882	F-000882	NC_000001.11	20813088	248956422	20812714	20813536	823	27		EIF4G3		0.259	64.3711	2.93076	0.00951	62
DVL1	231-DVL1	P-000883	F-000883	NC_000001.11	20817490	248956422	20817132	20817930	799	28		EIF4G3		0.25	69.4053	3.21853	0.0036	60
DVL1	231-DVL1	P-000884	F-000884	NC_000001.11	20825142	248956422	20824179	20825588	1410	40		EIF4G3		0.442	57.2776	3.869	0.0291	106
DVL1	231-DVL1	P-000885	F-000885	NC_000001.11	20829237	248956422	20828260	20829708	1449	48		EIF4G3		0.58	57.7508	4.83425	1.17e-07	139
DVL1	231-DVL1	P-000886	F-000886	NC_000001.11	20840956	248956422	20840543	20841429	887	48		EIF4G3		0.375	62.3769	4.90505	9.51e-07	90
DVL1	231-DVL1	P-000887	F-000887	NC_000001.11	20849568	248956422	20849065	20850635	1571	28		EIF4G3		0.547	72.4926	2.70295	0.000762	131
DVL1	231-DVL1	P-000888	F-000888	NC_000001.11	20851365	248956422	20850857	20851809	953	60		EIF4G3		0.492	47.2743	5.37755	7.3e-10	118
DVL1	231-DVL1	P-000889	F-000889	NC_000001.11	20853563	248956422	20853124	20854101	978	34		EIF4G3		0.35	60.7792	3.01958	0.0173	84
DVL1	231-DVL1	P-000890	F-000890	NC_000001.11	20855002	248956422	20854585	20855498	914	30		EIF4G3		0.3	61.9336	2.98145	0.0149	72
DVL1	231-DVL1	P-000891	F-000891	NC_000001.11	20857444	248956422	20856977	20857925	949	40		EIF4G3		0.35	72.4049	3.94716	0.000589	84
DVL1	231-DVL1	P-000892	F-000892	NC_000001.11	20860418	248956422	20859532	20860905	1374	43		EIF4G3		0.459	58.1624	3.91133	0.0261	110
DVL1	231-DVL1	P-000893	F-000893	NC_000001.11	20864550	248956422	20863618	20865684	2067	74		EIF4G3		1.064	30.006	6.51281	6.67e-18	255
DVL1	231-DVL1	P-000894	F-000894	NC_000001.11	20879379	248956422	20878595	20879768	1174	51		EIF4G3		0.505	56.0465	5.03263	5.25e-08	121
DVL1	231-DVL1	P-000895	F-000895	NC_000001.11	20886245	248956422	20885806	20887640	1835	53		EIF4G3		0.726	71.5421	4.27908	0.00124	174
DVL1	231-DVL1	P-000896	F-000896	NC_000001.11	20893612	248956422	20893156	20894001	846	34		EIF4G3		0.271	65.1031	3.61036	0.00866	65
DVL1	231-DVL1	P-000897	F-000897	NC_000001.11	20895407	248956422	20895032	20896288	1257	37		EIF4G3		0.417	71.885	3.98964	0.000386	100
DVL1	231-DVL1	P-000898	F-000898	NC_000001.11	20899759	248956422	20899256	20900381	1126	54		EIF4G3		0.555	37.6289	5.55303	1.92e-13	133
DVL1	231-DVL1	P-000899	F-000899	NC_000001.11	20914547	248956422	20913933	20914991	1059	18		EIF4G3, LOC105376830		0.317	54.4785	1.85101	0.0401	76
DVL1	231-DVL1	P-000900	F-000900	NC_000001.11	20941892	248956422	20940179	20942681	2503	63		EIF4G3		1.66	10.8274	5.35183	1.41e-45	398
DVL1	231-DVL1	P-000901	F-000901	NC_000001.11	20950090	248956422	20949585	20950994	1410	36		EIF4G3		0.517	69.3901	3.55244	6.07e-05	124
DVL1	231-DVL1	P-000902	F-000902	NC_000001.11	20969531	248956422	20968688	20970004	1317	42		EIF4G3		0.451	52.9746	3.63104	0.0483	108
DVL1	231-DVL1	P-000903	F-000903	NC_000001.11	20981120	248956422	20979589	20981594	2006	39		EIF4G3		0.705	60.0397	3.28448	0.02	169
DVL1	231-DVL1	P-000904	F-000904	NC_000001.11	21050871	248956422	21050478	21051324	847	31		EIF4G3		0.267	52.6079	3.03757	0.05	64
DVL1	231-DVL1	P-000905	F-000905	NC_000001.11	21176783	248956422	21174874	21177194	2321	39		EIF4G3		1.072	25.5291	4.07051	2.8e-21	257
DVL1	231-DVL1	P-000906	F-000906	NC_000001.11	21219995	248956422	21217043	21221328	4286	65		ECE1		3.304	1.31579	6.61457	0	792
DVL1	231-DVL1	P-000907	F-000907	NC_000001.11	21225376	248956422	21224893	21225741	849	38		ECE1		0.321	64.497	4.36741	4.14e-06	77
DVL1	231-DVL1	P-000908	F-000908	NC_000001.11	21227978	248956422	21226737	21228465	1729	31		ECE1		0.534	64.0866	3.12212	0.00981	128
DVL1	231-DVL1	P-000909	F-000909	NC_000001.11	21233610	248956422	21233090	21234453	1364	23		ECE1		0.421	66.2173	2.4057	0.00726	101
DVL1	231-DVL1	P-000910	F-000910	NC_000001.11	21235772	248956422	21235102	21236231	1130	19		ECE1		0.338	62.8424	2.0601	0.0128	81
DVL1	231-DVL1	P-000911	F-000911	NC_000001.11	21238221	248956422	21237735	21238682	948	23		ECE1		0.28	60.8358	2.55332	0.0171	67
DVL1	231-DVL1	P-000912	F-000912	NC_000001.11	21247255	248956422	21246865	21247791	927	35		ECE1		0.3	64.8313	3.6144	0.00906	72
DVL1	231-DVL1	P-000913	F-000913	NC_000001.11	21258775	248956422	21258314	21259200	887	43		ECE1		0.317	63.057	3.93698	0.0124	76
DVL1	231-DVL1	P-000914	F-000914	NC_000001.11	21272736	248956422	21272261	21273213	953	40		ECE1		0.363	69.9187	3.58503	0.00298	87
DVL1	231-DVL1	P-000915	F-000915	NC_000001.11	21423365	248956422	21422656	21427220	4565	62	LOC105376832		NBPF3	1.898	71.1869	4.45361	0.000237	455
DVL1	231-DVL1	P-000916	F-000916	NC_000001.11	21429224	248956422	21428214	21429786	1573	39	LOC105376832		NBPF3	0.705	34.4262	4.24749	3.8e-15	169
DVL1	231-DVL1	P-000917	F-000917	NC_000001.11	21431596	248956422	21431176	21432077	902	30	LOC105376832		NBPF3	0.284	71.5383	3.44843	0.00201	68
DVL1	231-DVL1	P-000918	F-000918	NC_000001.11	21456309	248956422	21454862	21457273	2412	22		NBPF3		0.805	71.7575	2.0846	0.00113	193
DVL1	231-DVL1	P-000919	F-000919	NC_000001.11	21484500	248956422	21482837	21485055	2219	32		NBPF3		0.905	52.5493	2.97729	7.53e-09	217
DVL1	231-DVL1	P-000920	F-000920	NC_000001.11	21577541	248956422	21577103	21578423	1321	28		ALPL		0.488	58.7142	3.15499	2.14e-07	117
DVL1	231-DVL1	P-000921	F-000921	NC_000001.11	21596805	248956422	21596147	21597193	1047	23		RAP1GAP		0.284	54.5301	2.64344	0.0399	68
DVL1	231-DVL1	P-000922	F-000922	NC_000001.11	21611473	248956422	21611088	21612014	927	29		RAP1GAP		0.275	65.7455	3.33348	0.00779	66
DVL1	231-DVL1	P-000923	F-000923	NC_000001.11	21679346	248956422	21678564	21679910	1347	67		USP48		0.839	22.0714	6.10007	1.59e-24	201
DVL1	231-DVL1	P-000924	F-000924	NC_000001.11	21683672	248956422	21682867	21685281	2415	24		USP48		0.784	67.3746	2.25011	0.00575	188
DVL1	231-DVL1	P-000925	F-000925	NC_000001.11	21686892	248956422	21685812	21687735	1924	19		USP48		0.576	63.6799	1.95384	0.0108	138
DVL1	231-DVL1	P-000926	F-000926	NC_000001.11	21690044	248956422	21689448	21691024	1577	46		USP48		0.605	60.1896	4.68108	3.83e-07	145
DVL1	231-DVL1	P-000927	F-000927	NC_000001.11	21693173	248956422	21692611	21693933	1323	20		USP48		0.405	69.8487	2.19041	0.00322	97
DVL1	231-DVL1	P-000928	F-000928	NC_000001.11	21695176	248956422	21694546	21695956	1411	42		USP48		0.576	45.8834	4.61019	2.76e-10	138
DVL1	231-DVL1	P-000929	F-000929	NC_000001.11	21701518	248956422	21701135	21702043	909	38		USP48		0.359	64.8825	3.14602	0.00899	86
DVL1	231-DVL1	P-000930	F-000930	NC_000001.11	21704324	248956422	21703125	21704811	1687	51		USP48		0.713	62.2681	4.46443	1.03e-06	171
DVL1	231-DVL1	P-000931	F-000931	NC_000001.11	21706524	248956422	21704813	21707167	2355	47		USP48		1.139	40.9002	3.82628	3.33e-12	273
DVL1	231-DVL1	P-000932	F-000932	NC_000001.11	21715407	248956422	21714224	21716714	2491	26		USP48		0.784	59.5533	2.41904	0.0215	188
DVL1	231-DVL1	P-000933	F-000933	NC_000001.11	21721099	248956422	21720673	21722158	1486	41		USP48		0.672	59.2976	3.48294	2.57e-07	161
DVL1	231-DVL1	P-000934	F-000934	NC_000001.11	21728622	248956422	21723494	21729072	5579	64		USP48		2.958	6.8836	6.14175	0	709
DVL1	231-DVL1	P-000935	F-000935	NC_000001.11	21729801	248956422	21729262	21730285	1024	48		USP48		0.446	60.6681	4.60631	5.16e-07	107
DVL1	231-DVL1	P-000936	F-000936	NC_000001.11	21736466	248956422	21735987	21736989	1003	37		USP48		0.392	70.5139	3.57175	9.8e-05	94
DVL1	231-DVL1	P-000937	F-000937	NC_000001.11	21747104	248956422	21745911	21747606	1696	24		USP48		0.534	60.1926	2.31224	0.0194	128
DVL1	231-DVL1	P-000938	F-000938	NC_000001.11	21753021	248956422	21752133	21753541	1409	46		USP48		0.647	41.7746	4.55303	9.48e-12	155
DVL1	231-DVL1	P-000939	F-000939	NC_000001.11	21756629	248956422	21755981	21757049	1069	38		USP48		0.388	71.0796	3.56952	0.00235	93
DVL1	231-DVL1	P-000940	F-000940	NC_000001.11	21757702	248956422	21757239	21758145	907	35		USP48		0.317	70.078	3.49614	0.00288	76
DVL1	231-DVL1	P-000941	F-000941	NC_000001.11	21782873	248956422	21782395	21783424	1030	56		USP48		0.505	68.3856	4.20828	3.62e-05	121
DVL1	231-DVL1	P-000942	F-000942	NC_000001.11	21823224	248956422	21822048	21823863	1816	25		LDLRAD2, HSPG2		0.547	72.0705	2.83002	0.000453	131
DVL1	231-DVL1	P-000943	F-000943	NC_000001.11	21828355	248956422	21827681	21828673	993	22		HSPG2		0.3	63.7793	2.41486	0.0107	72
DVL1	231-DVL1	P-000944	F-000944	NC_000001.11	21841158	248956422	21840587	21843105	2519	22		HSPG2		0.763	67.0577	2.52885	1.5e-05	183
DVL1	231-DVL1	P-000945	F-000945	NC_000001.11	21847494	248956422	21847177	21847996	820	17		HSPG2		0.225	53.2579	1.95384	0.0467	54
DVL1	231-DVL1	P-000946	F-000946	NC_000001.11	21908125	248956422	21907530	21908916	1387	32		HSPG2		0.496	71.6847	3.00591	0.00119	119
DVL1	231-DVL1	P-000947	F-000947	NC_000001.11	22025678	248956422	22025348	22026288	941	26		LINC01635, LINC00339		0.309	54.2505	2.4423	0.0412	74
DVL1	231-DVL1	P-000948	F-000948	NC_000001.11	22030888	248956422	22029047	22031981	2935	52		LINC00339, CDC42-AS1		1.51	16.25	5.0297	1.51e-31	362
DVL1	231-DVL1	P-000949	F-000949	NC_000001.11	22078520	248956422	22078015	22078968	954	83		CDC42		0.563	43.5874	6.53907	3.89e-11	135
DVL1	231-DVL1	P-000950	F-000950	NC_000001.11	22086781	248956422	22085728	22088470	2743	144		CDC42		1.535	32.7916	10.2684	1.4e-16	368
DVL1	231-DVL1	P-000951	F-000951	NC_000001.11	22091583	248956422	22089549	22093646	4098	200		CDC42		6.083	0.57803	17.079	0	1458
DVL1	231-DVL1	P-000952	F-000952	NC_000001.11	22134770	248956422	22134423	22135564	1142	18		WNT4		0.33	55.3929	1.92392	0.0363	79
DVL1	231-DVL1	P-000953	F-000953	NC_000001.11	22274888	248956422	22274505	22276621	2117	20	MIR4418			0.659	59.3422	1.90522	0.022	158
DVL1	231-DVL1	P-000954	F-000954	NC_000001.11	22300727	248956422	22300341	22301305	965	17	MIR4418			0.28	53.4689	1.81505	0.0458	67
DVL1	231-DVL1	P-000955	F-000955	NC_000001.11	22310553	248956422	22309929	22311397	1469	23	MIR4418			0.48	71.0607	2.49104	0.000249	115
DVL1	231-DVL1	P-000956	F-000956	NC_000001.11	22490477	248956422	22489562	22490953	1392	37		ZBTB40		0.601	55.3494	3.50933	2.97e-08	144
DVL1	231-DVL1	P-000957	F-000957	NC_000001.11	22501581	248956422	22500878	22503138	2261	26		ZBTB40		0.805	71.8337	2.36279	0.000405	193
DVL1	231-DVL1	P-000958	F-000958	NC_000001.11	22509185	248956422	22507535	22509642	2108	26		ZBTB40		0.672	62.2237	2.4541	0.014	161
DVL1	231-DVL1	P-000959	F-000959	NC_000001.11	22511905	248956422	22510858	22513453	2596	37		ZBTB40		1.022	71.7999	2.9628	0.00036	245
DVL1	231-DVL1	P-000960	F-000960	NC_000001.11	22520210	248956422	22518308	22521045	2738	26		ZBTB40		0.88	71.2572	2.62668	0.000197	211
DVL1	231-DVL1	P-000961	F-000961	NC_000001.11	22530446	248956422	22525800	22531061	5262	53		ZBTB40		3.838	1.3089	5.17768	0	920
DVL1	231-DVL1	P-000962	F-000962	NC_000001.11	22583353	248956422	22583089	22584045	957	19		EPHA8		0.263	55.3713	2.18401	0.0364	63
DVL1	231-DVL1	P-000963	F-000963	NC_000001.11	22639065	248956422	22638773	22639623	851	16		C1QA		0.238	53.3485	1.7987	0.0463	57
DVL1	231-DVL1	P-000964	F-000964	NC_000001.11	22647637	248956422	22647108	22647935	828	25		C1QC		0.288	72.3366	2.68976	0.000818	69
DVL1	231-DVL1	P-000965	F-000965	NC_000001.11	22682257	248956422	22681691	22682665	975	20	C1QB		EPHB2	0.28	53.5469	2.15894	0.0453	67
DVL1	231-DVL1	P-000966	F-000966	NC_000001.11	22784525	248956422	22784135	22785006	872	34		EPHB2		0.271	63.9935	3.69059	0.0103	65
DVL1	231-DVL1	P-000967	F-000967	NC_000001.11	22914089	248956422	22913184	22915003	1820	24		EPHB2		0.647	62.2688	2.54849	1.1e-06	155
DVL1	231-DVL1	P-000968	F-000968	NC_000001.11	23019642	248956422	23019226	23020353	1128	94		KDM1A		0.872	12.2167	9.27582	3.41e-42	209
DVL1	231-DVL1	P-000969	F-000969	NC_000001.11	23030553	248956422	23030075	23031064	990	68		KDM1A		0.501	41.9617	6.65638	1.06e-11	120
DVL1	231-DVL1	P-000970	F-000970	NC_000001.11	23044579	248956422	23043677	23046837	3161	35		KDM1A, MIR3115		1.131	52.7732	3.54324	9.21e-09	271
DVL1	231-DVL1	P-000971	F-000971	NC_000001.11	23050469	248956422	23049928	23051273	1346	46		KDM1A		0.53	71.8306	4.01236	0.000402	127
DVL1	231-DVL1	P-000972	F-000972	NC_000001.11	23055979	248956422	23054547	23056588	2042	51		KDM1A		0.822	50.9213	4.95751	3.97e-09	197
DVL1	231-DVL1	P-000973	F-000973	NC_000001.11	23057533	248956422	23056667	23057929	1263	46		KDM1A		0.442	71.0983	4.40573	0.00217	106
DVL1	231-DVL1	P-000974	F-000974	NC_000001.11	23059134	248956422	23058668	23059595	928	60		KDM1A		0.417	57.7567	5.88507	1.15e-07	100
DVL1	231-DVL1	P-000975	F-000975	NC_000001.11	23068576	248956422	23068092	23070246	2155	65		KDM1A		1.106	30.3121	5.64444	1.14e-17	265
DVL1	231-DVL1	P-000976	F-000976	NC_000001.11	23071285	248956422	23070789	23072643	1855	56		KDM1A		0.822	67.7516	4.30769	2.57e-05	197
DVL1	231-DVL1	P-000977	F-000977	NC_000001.11	23073336	248956422	23072710	23073776	1067	47		KDM1A		0.451	64.4238	3.53195	0.00937	108
DVL1	231-DVL1	P-000978	F-000978	NC_000001.11	23077337	248956422	23076483	23077800	1318	65		KDM1A		0.676	51.9786	5.16259	6.45e-09	162
DVL1	231-DVL1	P-000979	F-000979	NC_000001.11	23083336	248956422	23077807	23089393	11587	121		KDM1A, LUZP1		8.949	0.57803	10.6493	0	2145
DVL1	231-DVL1	P-000980	F-000980	NC_000001.11	23092372	248956422	23090916	23094727	3812	53		LUZP1		2.582	8.62069	3.98283	0	619
DVL1	231-DVL1	P-000981	F-000981	NC_000001.11	23145606	248956422	23145235	23146706	1472	26		LUZP1		0.521	71.5308	2.41904	0.00182	125
DVL1	231-DVL1	P-000982	F-000982	NC_000001.11	23174867	248956422	23173748	23175502	1755	23		LUZP1		0.559	59.9334	2.17725	0.0204	134
DVL1	231-DVL1	P-000983	F-000983	NC_000001.11	23281432	248956422	23280791	23283060	2270	31		LINC01355		0.935	67.35	2.52371	2.24e-05	224
DVL1	231-DVL1	P-000984	F-000984	NC_000001.11	23310568	248956422	23309430	23311788	2359	209		HNRNPR		5.624	0.57803	13.3449	0	1348
DVL1	231-DVL1	P-000985	F-000985	NC_000001.11	23313576	248956422	23313133	23314131	999	87		HNRNPR		0.597	42.3624	6.74541	1.51e-11	143
DVL1	231-DVL1	P-000986	F-000986	NC_000001.11	23318583	248956422	23318020	23319865	1846	129		HNRNPR		1.398	16.7635	8.69123	3.57e-31	335
DVL1	231-DVL1	P-000987	F-000987	NC_000001.11	23321610	248956422	23320128	23322084	1957	91		HNRNPR		1.164	20	7.90401	4.09e-27	279
DVL1	231-DVL1	P-000988	F-000988	NC_000001.11	23323584	248956422	23322097	23324174	2078	113		HNRNPR		1.214	20.256	9.76922	9.97e-27	291
DVL1	231-DVL1	P-000989	F-000989	NC_000001.11	23333557	248956422	23333076	23334077	1002	74		HNRNPR		0.563	63.0615	5.091	1.42e-06	135
DVL1	231-DVL1	P-000990	F-000990	NC_000001.11	23337769	248956422	23336961	23339031	2071	59		HNRNPR		0.922	56.8755	4.84356	9.19e-08	221
DVL1	231-DVL1	P-000991	F-000991	NC_000001.11	23340926	248956422	23340464	23341386	923	56		HNRNPR		0.43	64.7628	4.79891	5.84e-06	103
DVL1	231-DVL1	P-000992	F-000992	NC_000001.11	23344222	248956422	23343806	23344621	816	55		HNRNPR		0.313	67.4836	4.87574	0.00564	75
DVL1	231-DVL1	P-000993	F-000993	NC_000001.11	23362265	248956422	23359263	23363492	4230	36		ZNF436		2.128	23.1469	2.90654	1.2e-23	510
DVL1	231-DVL1	P-000994	F-000994	NC_000001.11	23429150	248956422	23428429	23429844	1416	21		ASAP3		0.471	69.855	2.07226	0.00307	113
DVL1	231-DVL1	P-000995	F-000995	NC_000001.11	23433435	248956422	23432950	23433919	970	18		ASAP3		0.296	53.495	1.81284	0.0457	71
DVL1	231-DVL1	P-000996	F-000996	NC_000001.11	23506992	248956422	23506119	23513041	6923	66		E2F2		4.923	0.38023	7.2609	0	1180
DVL1	231-DVL1	P-000997	F-000997	NC_000001.11	23516440	248956422	23516021	23516782	762	27		E2F2		0.225	59.5137	3.03183	0.0218	54
DVL1	231-DVL1	P-000998	F-000998	NC_000001.11	23519030	248956422	23518633	23519549	917	26		E2F2		0.296	66.4109	2.73118	0.00705	71
DVL1	231-DVL1	P-000999	F-000999	NC_000001.11	23520915	248956422	23520261	23521368	1108	33		E2F2		0.426	63.3837	3.54268	1.69e-06	102
DVL1	231-DVL1	P-001000	F-001000	NC_000001.11	23521892	248956422	23521480	23522374	895	30		E2F2, LOC101928163		0.305	58.191	2.79121	0.0261	73
DVL1	231-DVL1	P-001001	F-001001	NC_000001.11	23530718	248956422	23529891	23531379	1489	28		E2F2		0.53	59.5469	2.37859	0.0216	127
DVL1	231-DVL1	P-001002	F-001002	NC_000001.11	23548931	248956422	23548545	23550023	1479	22	E2F2		LOC105376859	0.451	57.8001	2.19309	0.0274	108
DVL1	231-DVL1	P-001003	F-001003	NC_000001.11	23559292	248956422	23557613	23559842	2230	172		ID3		2.632	1.3624	14.2399	0	631
DVL1	231-DVL1	P-001004	F-001004	NC_000001.11	23611037	248956422	23610489	23611464	976	24	LOC107984928		MDS2	0.309	71.492	2.70117	0.00202	74
DVL1	231-DVL1	P-001005	F-001005	NC_000001.11	23633125	248956422	23632238	23633448	1211	19		MDS2		0.355	65.5151	2.13351	0.00812	85
DVL1	231-DVL1	P-001006	F-001006	NC_000001.11	23663339	248956422	23662864	23663781	918	23	MDS2		RPL11	0.28	56.5472	2.39034	0.0312	67
DVL1	231-DVL1	P-001007	F-001007	NC_000001.11	23692738	248956422	23690961	23693222	2262	146		RPL11		1.448	24.9497	10.0444	9.88e-22	347
DVL1	231-DVL1	P-001008	F-001008	NC_000001.11	23694725	248956422	23693388	23696745	3358	139		RPL11		3.504	1.47059	9.63065	0	840
DVL1	231-DVL1	P-001009	F-001009	NC_000001.11	23705026	248956422	23704532	23705428	897	17	RPL11		ELOA	0.267	56.7361	1.81902	0.0305	64
DVL1	231-DVL1	P-001010	F-001010	NC_000001.11	23749046	248956422	23747629	23749517	1889	29		ELOA		0.622	62.5431	2.67271	0.0133	149
DVL1	231-DVL1	P-001011	F-001011	NC_000001.11	23751030	248956422	23749520	23752863	3344	86		ELOA		3.071	1.32743	6.8865	0	736
DVL1	231-DVL1	P-001012	F-001012	NC_000001.11	23754157	248956422	23753637	23755027	1391	59		ELOA		0.834	23.163	5.48937	1.16e-23	200
DVL1	231-DVL1	P-001013	F-001013	NC_000001.11	23755962	248956422	23755469	23757485	2017	69		ELOA		1.081	24.3986	6.35017	1.17e-22	259
DVL1	231-DVL1	P-001014	F-001014	NC_000001.11	23759740	248956422	23759080	23762271	3192	72		ELOA, ELOA-AS1		2.47	3.0853	6.82897	0	592
DVL1	231-DVL1	P-001015	F-001015	NC_000001.11	23778582	248956422	23778094	23779146	1053	89		ELOA-AS1, PITHD1		0.642	27.8719	8.24915	3.25e-19	154
DVL1	231-DVL1	P-001016	F-001016	NC_000001.11	23787731	248956422	23785202	23788541	3340	104		PITHD1		2.891	1.36054	9.32109	0	693
DVL1	231-DVL1	P-001017	F-001017	NC_000001.11	23792707	248956422	23792288	23793530	1243	50		LOC105376860, LYPLA2		0.505	58.4449	5.08813	1.99e-07	121
DVL1	231-DVL1	P-001018	F-001018	NC_000001.11	23795136	248956422	23793764	23799754	5991	104		LOC105376860, LYPLA2, GALE		5.373	0.40323	8.75861	0	1288
DVL1	231-DVL1	P-001019	F-001019	NC_000001.11	23802128	248956422	23801714	23803370	1657	54		HMGCL		0.855	35.1783	4.6934	2.12e-14	205
DVL1	231-DVL1	P-001020	F-001020	NC_000001.11	23845535	248956422	23844372	23846571	2200	56		FUCA1		1.214	16.1864	5.57672	2.44e-32	291
DVL1	231-DVL1	P-001021	F-001021	NC_000001.11	23848788	248956422	23848274	23849267	994	41		FUCA1		0.392	62.8956	3.31023	0.0127	94
DVL1	231-DVL1	P-001022	F-001022	NC_000001.11	23854449	248956422	23853976	23854925	950	46		FUCA1		0.392	69.7398	3.74487	0.00331	94
DVL1	231-DVL1	P-001023	F-001023	NC_000001.11	23863205	248956422	23862693	23863682	990	35		FUCA1		0.355	55.7382	2.99932	0.0347	85
DVL1	231-DVL1	P-001024	F-001024	NC_000001.11	23867988	248956422	23867526	23868558	1033	56		FUCA1		0.484	67.2621	4.52878	1.62e-05	116
DVL1	231-DVL1	P-001025	F-001025	NC_000001.11	23961637	248956422	23959159	23963752	4594	131		PNRC2		6.078	0.57803	10.8455	0	1457
DVL1	231-DVL1	P-001026	F-001026	NC_000001.11	23967454	248956422	23964135	23979196	15062	124		SRSF10		15.156	0.57803	10.9926	0	3633
DVL1	231-DVL1	P-001027	F-001027	NC_000001.11	23980212	248956422	23979792	23980732	941	98		SRSF10		0.563	41.4112	7.86029	4.99e-12	135
DVL1	231-DVL1	P-001028	F-001028	NC_000001.11	24212317	248956422	24211875	24213119	1245	29	LINC02800		GRHL3-AS1	0.413	61.9984	2.75056	0.0148	99
DVL1	231-DVL1	P-001029	F-001029	NC_000001.11	24357838	248956422	24356808	24358890	2083	34		GRHL3, STPG1		0.914	32.7546	3.5831	1.54e-16	219
DVL1	231-DVL1	P-001030	F-001030	NC_000001.11	24430306	248956422	24429913	24430852	940	21		NIPAL3		0.288	58.4945	2.19181	0.0247	69
DVL1	231-DVL1	P-001031	F-001031	NC_000001.11	24458932	248956422	24458527	24460857	2331	27		NIPAL3		0.693	57.7527	2.66433	0.0275	166
DVL1	231-DVL1	P-001032	F-001032	NC_000001.11	24472662	248956422	24468668	24473625	4958	59		NIPAL3		3.421	1.51844	5.81901	0	820
DVL1	231-DVL1	P-001033	F-001033	NC_000001.11	24474376	248956422	24473640	24474949	1310	24	NIPAL3		RCAN3AS	0.417	53.7644	2.25443	0.0435	100
DVL1	231-DVL1	P-001034	F-001034	NC_000001.11	24535421	248956422	24534756	24538426	3671	48		RCAN3		1.969	19.1673	3.90769	4.55e-28	472
DVL1	231-DVL1	P-001035	F-001035	NC_000001.11	24539610	248956422	24538567	24541127	2561	34		RCAN3, NCMAP-DT		1.289	24.5902	3.11589	2.3e-22	309
DVL1	231-DVL1	P-001036	F-001036	NC_000001.11	24648900	248956422	24644993	24649488	4496	70		SRRM1		2.336	12.3919	6.30853	1.84e-40	560
DVL1	231-DVL1	P-001037	F-001037	NC_000001.11	24650065	248956422	24649499	24650891	1393	57		SRRM1		0.626	60.8103	4.88461	5.34e-07	150
DVL1	231-DVL1	P-001038	F-001038	NC_000001.11	24651509	248956422	24650980	24653446	2467	93		SRRM1		1.552	10.0107	8.8898	0	372
DVL1	231-DVL1	P-001039	F-001039	NC_000001.11	24654984	248956422	24653682	24655569	1888	100		SRRM1		1.118	19.9847	8.86499	4.14e-27	268
DVL1	231-DVL1	P-001040	F-001040	NC_000001.11	24660745	248956422	24659742	24661819	2078	36		SRRM1		0.793	71.3199	3.11232	0.000183	190
DVL1	231-DVL1	P-001041	F-001041	NC_000001.11	24662748	248956422	24662244	24664068	1825	55		SRRM1		0.718	60.0371	4.13313	0.0202	172
DVL1	231-DVL1	P-001042	F-001042	NC_000001.11	24666835	248956422	24665524	24667293	1770	46		SRRM1		0.659	67.8295	4.36295	2.64e-05	158
DVL1	231-DVL1	P-001043	F-001043	NC_000001.11	24669426	248956422	24668315	24673498	5184	121		SRRM1		4.994	0.53191	11.4518	0	1197
DVL1	231-DVL1	P-001044	F-001044	NC_000001.11	24745574	248956422	24745067	24745857	791	67		CLIC4		0.484	39.0207	5.74156	6.82e-13	116
DVL1	231-DVL1	P-001045	F-001045	NC_000001.11	24843127	248956422	24839442	24844980	5539	100		CLIC4		6.329	0.57803	7.94245	0	1517
DVL1	231-DVL1	P-001046	F-001046	NC_000001.11	24885062	248956422	24883954	24885483	1530	20	LOC105376876		RUNX3	0.496	71.7829	2.08521	0.000965	119
DVL1	231-DVL1	P-001047	F-001047	NC_000001.11	24900479	248956422	24899286	24903116	3831	88		RUNX3		4.335	0.57803	9.14565	0	1039
DVL1	231-DVL1	P-001048	F-001048	NC_000001.11	24905374	248956422	24904862	24906052	1191	20		RUNX3		0.363	71.5528	2.27456	0.00201	87
DVL1	231-DVL1	P-001049	F-001049	NC_000001.11	24907388	248956422	24906872	24909014	2143	39		RUNX3		0.784	53.1604	4.15032	1.17e-08	188
DVL1	231-DVL1	P-001050	F-001050	NC_000001.11	24919311	248956422	24918667	24919840	1174	31		RUNX3, MIR6731		0.413	65.7844	3.52146	8.05e-06	99
DVL1	231-DVL1	P-001051	F-001051	NC_000001.11	24927595	248956422	24927157	24928073	917	45		RUNX3		0.342	66.8942	4.98429	1.33e-05	82
DVL1	231-DVL1	P-001052	F-001052	NC_000001.11	24929754	248956422	24929212	24930167	956	39		RUNX3		0.35	64.6373	4.48296	5.35e-06	84
DVL1	231-DVL1	P-001053	F-001053	NC_000001.11	24934722	248956422	24934416	24935588	1173	18		RUNX3, RUNX3-AS1		0.359	69.4903	1.99825	0.00358	86
DVL1	231-DVL1	P-001054	F-001054	NC_000001.11	25143912	248956422	25143749	25144613	865	24	LINC02793		SYF2	0.238	53.9181	2.75874	0.0424	57
DVL1	231-DVL1	P-001055	F-001055	NC_000001.11	25223245	248956422	25222372	25223874	1503	104		SYF2		1.389	4.74074	10.16	0	333
DVL1	231-DVL1	P-001056	F-001056	NC_000001.11	25225057	248956422	25224023	25225530	1508	41		SYF2		0.551	69.5301	4.03768	4.97e-05	132
DVL1	231-DVL1	P-001057	F-001057	NC_000001.11	25229070	248956422	25226995	25229629	2635	61		SYF2		1.398	25.3821	5.09335	2.05e-21	335
DVL1	231-DVL1	P-001058	F-001058	NC_000001.11	25242498	248956422	25241734	25245678	3945	112		RSRP1		4.401	0.4386	9.11794	0	1055
DVL1	231-DVL1	P-001059	F-001059	NC_000001.11	25246861	248956422	25246038	25247761	1724	105		RSRP1		1.569	8.14371	7.59828	0	376
DVL1	231-DVL1	P-001060	F-001060	NC_000001.11	25253814	248956422	25252395	25254344	1950	25		RSRP1		0.63	59.4229	2.30406	0.0219	151
DVL1	231-DVL1	P-001061	F-001061	NC_000001.11	25255916	248956422	25255507	25258689	3183	27		RSRP1		1.055	72.4317	2.53624	0.000568	253
DVL1	231-DVL1	P-001062	F-001062	NC_000001.11	25263090	248956422	25261782	25266217	4436	38		RSRP1		2.007	25.1837	3.37482	1.45e-21	481
DVL1	231-DVL1	P-001063	F-001063	NC_000001.11	25267250	248956422	25266773	25267652	880	27		RSRP1		0.25	59.1989	3.10359	0.0224	60
DVL1	231-DVL1	P-001064	F-001064	NC_000001.11	25294461	248956422	25294035	25294916	882	80		RSRP1, RHD		0.451	34.5524	9.19581	4.04e-15	108
DVL1	231-DVL1	P-001065	F-001065	NC_000001.11	25338433	248956422	25334906	25338892	3987	72		RSRP1, TMEM50A		2.14	13.1285	6.32539	5.58e-38	513
DVL1	231-DVL1	P-001066	F-001066	NC_000001.11	25340518	248956422	25340108	25340986	879	58		TMEM50A		0.409	70.1608	4.68277	8.61e-05	98
DVL1	231-DVL1	P-001067	F-001067	NC_000001.11	25342984	248956422	25342524	25343477	954	68		TMEM50A		0.476	51.6169	6.15099	5.5e-09	114
DVL1	231-DVL1	P-001068	F-001068	NC_000001.11	25360757	248956422	25360254	25362683	2430	121		TMEM50A, RHCE		4.184	0.57803	11.1517	0	1003
DVL1	231-DVL1	P-001069	F-001069	NC_000001.11	25399011	248956422	25398453	25399686	1234	78		RHCE		0.784	17.8922	8.02104	5.45e-30	188
DVL1	231-DVL1	P-001070	F-001070	NC_000001.11	25431100	248956422	25430735	25431318	584	43		MACO1		0.25	71.2975	4.10632	0.000186	60
DVL1	231-DVL1	P-001071	F-001071	NC_000001.11	25446883	248956422	25446445	25447246	802	33		MACO1		0.28	65.2898	3.2142	0.00833	67
DVL1	231-DVL1	P-001072	F-001072	NC_000001.11	25448865	248956422	25448189	25449245	1057	28		MACO1		0.355	65.6459	2.74637	0.00795	85
DVL1	231-DVL1	P-001073	F-001073	NC_000001.11	25456781	248956422	25456135	25457686	1552	45		MACO1		0.555	66.0905	4.68672	1.02e-05	133
DVL1	231-DVL1	P-001074	F-001074	NC_000001.11	25458705	248956422	25458055	25459708	1654	86		MACO1		1.068	18.3427	7.36976	3.8e-29	256
DVL1	231-DVL1	P-001075	F-001075	NC_000001.11	25485754	248956422	25485196	25486424	1229	57		MACO1		0.647	38.0757	5.15598	3.14e-13	155
DVL1	231-DVL1	P-001076	F-001076	NC_000001.11	25489257	248956422	25488696	25489700	1005	36		MACO1		0.367	63.8775	3.1914	0.0104	88
DVL1	231-DVL1	P-001077	F-001077	NC_000001.11	25491459	248956422	25490991	25492020	1030	46		MACO1		0.442	69.9075	3.97685	7.42e-05	106
DVL1	231-DVL1	P-001078	F-001078	NC_000001.11	25498413	248956422	25497420	25500917	3498	75		MACO1		1.986	9.89474	7.04511	0	476
DVL1	231-DVL1	P-001079	F-001079	NC_000001.11	25561384	248956422	25560670	25561919	1250	21		LDLRAP1		0.401	67.8621	2.16407	0.00491	96
DVL1	231-DVL1	P-001080	F-001080	NC_000001.11	25568012	248956422	25566645	25569080	2436	41		LDLRAP1		1.322	12.782	4.35367	1.08e-38	317
DVL1	231-DVL1	P-001081	F-001081	NC_000001.11	25599816	248956422	25599333	25600210	878	24	LDLRAP1		MAN1C1	0.267	67.6411	2.75874	0.0053	64
DVL1	231-DVL1	P-001082	F-001082	NC_000001.11	25625902	248956422	25625500	25626549	1050	19		MAN1C1		0.325	54.4487	1.88251	0.0402	78
DVL1	231-DVL1	P-001083	F-001083	NC_000001.11	25760848	248956422	25760522	25761260	739	19		MAN1C1		0.209	55.4819	2.18401	0.0359	50
DVL1	231-DVL1	P-001084	F-001084	NC_000001.11	25771687	248956422	25771274	25772151	878	25		MAN1C1		0.242	54.5436	2.87369	0.0397	58
DVL1	231-DVL1	P-001085	F-001085	NC_000001.11	25802975	248956422	25802159	25803775	1617	23		SELENON		0.471	55.3548	2.35526	0.0368	113
DVL1	231-DVL1	P-001086	F-001086	NC_000001.11	25805225	248956422	25804668	25805688	1021	42		SELENON		0.401	71.0521	3.63104	0.00238	96
DVL1	231-DVL1	P-001087	F-001087	NC_000001.11	25808737	248956422	25808210	25810099	1890	47		SELENON		0.818	37.261	4.83319	1.55e-13	196
DVL1	231-DVL1	P-001088	F-001088	NC_000001.11	25811718	248956422	25811026	25812248	1223	51		SELENON		0.58	40.3561	5.1899	1.81e-12	139
DVL1	231-DVL1	P-001089	F-001089	NC_000001.11	25814021	248956422	25812559	25814607	2049	48		SELENON		0.788	43.6755	5.20447	7.02e-11	189
DVL1	231-DVL1	P-001090	F-001090	NC_000001.11	25816647	248956422	25815175	25818495	3321	81		SELENON		3.554	0.44843	8.26862	0	852
DVL1	231-DVL1	P-001091	F-001091	NC_000001.11	25823698	248956422	25822701	25824657	1957	34		MTFR1L, LOC646471		0.772	55.4506	3.32153	3.11e-08	185
DVL1	231-DVL1	P-001092	F-001092	NC_000001.11	25826340	248956422	25825218	25827472	2255	37		MTFR1L		0.98	52.6961	3.17071	8.74e-09	235
DVL1	231-DVL1	P-001093	F-001093	NC_000001.11	25829698	248956422	25828441	25831174	2734	77		MTFR1L		1.318	67.4355	5.11721	2.09e-05	316
DVL1	231-DVL1	P-001094	F-001094	NC_000001.11	25832080	248956422	25831493	25833187	1695	62		MTFR1L, AUNIP		1.256	13.6572	4.80708	1.33e-36	301
DVL1	231-DVL1	P-001095	F-001095	NC_000001.11	25835703	248956422	25833864	25836182	2319	47		AUNIP		1.368	36.8887	3.10239	1.02e-13	328
DVL1	231-DVL1	P-001096	F-001096	NC_000001.11	25863398	248956422	25861270	25864158	2889	60		PAQR7		1.831	5.23416	6.49837	0	439
DVL1	231-DVL1	P-001097	F-001097	NC_000001.11	25873202	248956422	25871510	25873995	2486	20		PAQR7		0.784	61.99	1.8787	0.0148	188
DVL1	231-DVL1	P-001098	F-001098	NC_000001.11	25900939	248956422	25899772	25904224	4453	227		STMN1		6.8	0.57803	16.6738	0	1630
DVL1	231-DVL1	P-001099	F-001099	NC_000001.11	25904681	248956422	25904263	25905400	1138	59		STMN1		0.484	66.27	5.3074	1.09e-05	116
DVL1	231-DVL1	P-001100	F-001100	NC_000001.11	25936758	248956422	25936119	25937188	1070	22	LOC105376885		PAFAH2	0.321	64.1086	2.41758	0.0101	77
DVL1	231-DVL1	P-001101	F-001101	NC_000001.11	25955125	248956422	25954562	25955538	977	18	LOC105376885		PAFAH2	0.288	53.2167	1.8807	0.0471	69
DVL1	231-DVL1	P-001102	F-001102	NC_000001.11	25960105	248956422	25959648	25962345	2698	25		PAFAH2		0.976	71.6263	2.13862	0.00117	234
DVL1	231-DVL1	P-001103	F-001103	NC_000001.11	26008199	248956422	26007694	26008562	869	19		LOC101928216		0.259	63.3544	2.15832	0.0113	62
DVL1	231-DVL1	P-001104	F-001104	NC_000001.11	26049563	248956422	26049080	26050237	1158	22		LOC105376910		0.375	61.2577	2.14923	0.0162	90
DVL1	231-DVL1	P-001105	F-001105	NC_000001.11	26121996	248956422	26121499	26125646	4148	38		PDIK1L, LOC105376886		2.332	13.9344	3.04287	4.67e-36	559
DVL1	231-DVL1	P-001106	F-001106	NC_000001.11	26170075	248956422	26169579	26171174	1596	112		ZNF593		1.469	4.54545	10.727	0	352
DVL1	231-DVL1	P-001107	F-001107	NC_000001.11	26210887	248956422	26210247	26211172	926	17	CATSPER4		ZPLD2P	0.275	63.2228	1.90893	0.0122	66
DVL1	231-DVL1	P-001108	F-001108	NC_000001.11	26255452	248956422	26254795	26256250	1456	69		CEP85		0.951	28.4398	5.03042	1.53e-18	228
DVL1	231-DVL1	P-001109	F-001109	NC_000001.11	26257627	248956422	26257168	26258595	1428	34		CEP85		0.534	71.4808	2.98163	0.00193	128
DVL1	231-DVL1	P-001110	F-001110	NC_000001.11	26259751	248956422	26258968	26260583	1616	41		CEP85		0.634	66.7709	3.77866	1.18e-05	152
DVL1	231-DVL1	P-001111	F-001111	NC_000001.11	26268550	248956422	26268143	26269058	916	49		CEP85		0.388	70.1385	4.39167	8.67e-05	93
DVL1	231-DVL1	P-001112	F-001112	NC_000001.11	26271623	248956422	26270717	26273618	2902	26		CEP85		0.955	71.2452	2.41904	0.0021	229
DVL1	231-DVL1	P-001113	F-001113	NC_000001.11	26277803	248956422	26276144	26278908	2765	63		CEP85		2.249	6.875	4.42141	0	539
DVL1	231-DVL1	P-001114	F-001114	NC_000001.11	26281238	248956422	26279733	26281828	2096	168		SH3BGRL3		2.728	1.14286	12.8021	0	654
DVL1	231-DVL1	P-001115	F-001115	NC_000001.11	26282682	248956422	26282089	26283374	1286	42		UBXN11		0.563	71.2004	3.34126	0.000156	135
DVL1	231-DVL1	P-001116	F-001116	NC_000001.11	26284796	248956422	26283476	26286294	2819	45		UBXN11		1.594	27.9624	3.28071	3.49e-19	382
DVL1	231-DVL1	P-001117	F-001117	NC_000001.11	26294314	248956422	26293856	26294749	894	34		UBXN11		0.3	71.548	3.69059	0.00126	72
DVL1	231-DVL1	P-001118	F-001118	NC_000001.11	26411496	248956422	26410535	26411878	1344	28		LIN28A		0.392	69.1877	3.20678	0.00387	94
DVL1	231-DVL1	P-001119	F-001119	NC_000001.11	26427561	248956422	26424883	26429928	5046	57		LIN28A		3.688	1.49893	5.06223	0	884
DVL1	231-DVL1	P-001120	F-001120	NC_000001.11	26438178	248956422	26437674	26439009	1336	29		DHDDS		0.459	71.596	2.86169	0.00133	110
DVL1	231-DVL1	P-001121	F-001121	NC_000001.11	26442802	248956422	26442389	26443664	1276	31		DHDDS		0.405	60.4293	3.04981	0.0189	97
DVL1	231-DVL1	P-001122	F-001122	NC_000001.11	26446398	248956422	26445523	26446778	1256	36		DHDDS		0.417	61.6718	3.40127	0.0153	100
DVL1	231-DVL1	P-001123	F-001123	NC_000001.11	26454916	248956422	26454101	26455587	1487	56		DHDDS		0.651	63.8806	4.71617	3.49e-06	156
DVL1	231-DVL1	P-001124	F-001124	NC_000001.11	26470729	248956422	26468537	26472053	3517	50		DHDDS		2.128	13.7899	3.84615	2.09e-36	510
DVL1	231-DVL1	P-001125	F-001125	NC_000001.11	26475264	248956422	26472128	26477725	5598	216		HMGN2		6.446	0.57803	15.6307	0	1545
DVL1	231-DVL1	P-001126	F-001126	NC_000001.11	26481304	248956422	26480895	26482032	1138	19	HMGN2		RPS6KA1	0.321	55.934	2.09026	0.0336	77
DVL1	231-DVL1	P-001127	F-001127	NC_000001.11	26506061	248956422	26505624	26506223	600	19	HMGN2		RPS6KA1	0.175	52.892	2.10687	0.0487	42
DVL1	231-DVL1	P-001128	F-001128	NC_000001.11	26546910	248956422	26546461	26547587	1127	33		RPS6KA1		0.409	64.4335	3.70557	4.19e-06	98
DVL1	231-DVL1	P-001129	F-001129	NC_000001.11	26551549	248956422	26551099	26552005	907	30		RPS6KA1		0.292	63.172	3.08502	0.0122	70
DVL1	231-DVL1	P-001130	F-001130	NC_000001.11	26556685	248956422	26556296	26557405	1110	24		RPS6KA1		0.35	68.8817	2.5765	0.00409	84
DVL1	231-DVL1	P-001131	F-001131	NC_000001.11	26558909	248956422	26558030	26559305	1276	35		RPS6KA1		0.421	72.2595	3.75739	0.000495	101
DVL1	231-DVL1	P-001132	F-001132	NC_000001.11	26561610	248956422	26560325	26561958	1634	47		RPS6KA1		0.814	30.0543	4.68524	7.34e-18	195
DVL1	231-DVL1	P-001133	F-001133	NC_000001.11	26571557	248956422	26571083	26572696	1614	50		RPS6KA1		0.834	20.5109	5.72639	1.41e-26	200
DVL1	231-DVL1	P-001134	F-001134	NC_000001.11	26574671	248956422	26572823	26575215	2393	75		RPS6KA1		1.715	4.21875	8.4999	0	411
DVL1	231-DVL1	P-001135	F-001135	NC_000001.11	26625626	248956422	26624445	26625946	1502	20	RPS6KA1		LOC105376888	0.459	56.5944	1.97358	0.0311	110
DVL1	231-DVL1	P-001136	F-001136	NC_000001.11	26696716	248956422	26696007	26697743	1737	52		ARID1A		1.026	16.184	5.24251	1.48e-32	246
DVL1	231-DVL1	P-001137	F-001137	NC_000001.11	26729745	248956422	26729247	26730193	947	50		ARID1A		0.421	68.3774	3.70046	0.00436	101
DVL1	231-DVL1	P-001138	F-001138	NC_000001.11	26731436	248956422	26730817	26731991	1175	70		ARID1A		0.843	17.8775	6.13865	5.49e-30	202
DVL1	231-DVL1	P-001139	F-001139	NC_000001.11	26763134	248956422	26760505	26763978	3474	49		ARID1A		1.489	25.4954	4.9554	2.89e-21	357
DVL1	231-DVL1	P-001140	F-001140	NC_000001.11	26767897	248956422	26765795	26769008	3214	53		ARID1A		1.389	37.6864	4.72848	2.22e-13	333
DVL1	231-DVL1	P-001141	F-001141	NC_000001.11	26771176	248956422	26770421	26771680	1260	52		ARID1A		0.551	72.2502	4.03815	0.000494	132
DVL1	231-DVL1	P-001142	F-001142	NC_000001.11	26775047	248956422	26772133	26776089	3957	73		ARID1A		2.849	4.35459	6.09532	0	683
DVL1	231-DVL1	P-001143	F-001143	NC_000001.11	26780820	248956422	26776355	26782412	6058	109		ARID1A		7.213	0.57803	8.65727	0	1729
DVL1	231-DVL1	P-001144	F-001144	NC_000001.11	26794807	248956422	26793681	26795562	1882	32		PIGV		0.839	46.8887	2.86803	6.03e-10	201
DVL1	231-DVL1	P-001145	F-001145	NC_000001.11	26797877	248956422	26797327	26798596	1270	29		PIGV		0.471	71.2127	2.59439	0.00222	113
DVL1	231-DVL1	P-001146	F-001146	NC_000001.11	26827067	248956422	26826675	26827282	608	34		ZDHHC18		0.209	66.8668	3.57154	0.00661	50
DVL1	231-DVL1	P-001147	F-001147	NC_000001.11	26832531	248956422	26832071	26832900	830	38		ZDHHC18		0.3	71.8169	3.79581	0.00156	72
DVL1	231-DVL1	P-001148	F-001148	NC_000001.11	26848735	248956422	26848329	26849049	721	31		ZDHHC18		0.25	54.7397	2.81979	0.0392	60
DVL1	231-DVL1	P-001149	F-001149	NC_000001.11	26850356	248956422	26849930	26852010	2081	47		ZDHHC18		0.822	69.3837	3.99264	5.96e-05	197
DVL1	231-DVL1	P-001150	F-001150	NC_000001.11	26854755	248956422	26852150	26857239	5090	91		ZDHHC18		4.335	0.35842	8.9078	0	1039
DVL1	231-DVL1	P-001151	F-001151	NC_000001.11	26863701	248956422	26862891	26864669	1779	81		SFN		1.348	10.0213	6.91702	0	323
DVL1	231-DVL1	P-001152	F-001152	NC_000001.11	26879564	248956422	26875998	26884826	8829	48		GPN2		4.802	5.18417	3.97392	0	1151
DVL1	231-DVL1	P-001153	F-001153	NC_000001.11	26889852	248956422	26888547	26891519	2973	69		GPN2, GPATCH3		1.965	5.78947	6.65566	0	471
DVL1	231-DVL1	P-001154	F-001154	NC_000001.11	26892701	248956422	26891713	26893143	1431	31		GPATCH3		0.53	71.6412	2.7784	0.00135	127
DVL1	231-DVL1	P-001155	F-001155	NC_000001.11	26894375	248956422	26893827	26896142	2316	35		GPATCH3		0.768	58.3333	3.08038	0.0256	184
DVL1	231-DVL1	P-001156	F-001156	NC_000001.11	26897480	248956422	26896949	26898666	1718	45		GPATCH3		0.738	55.381	4.07051	3.28e-08	177
DVL1	231-DVL1	P-001157	F-001157	NC_000001.11	26900167	248956422	26899160	26900736	1577	37		GPATCH3, NUDC		0.597	63.243	2.98728	0.0121	143
DVL1	231-DVL1	P-001158	F-001158	NC_000001.11	26921879	248956422	26921411	26922314	904	121		NUDC		0.642	32.4166	9.02348	7.82e-17	154
DVL1	231-DVL1	P-001159	F-001159	NC_000001.11	26941584	248956422	26941012	26942211	1200	140		NUDC		1.314	4.45469	12.4336	0	315
DVL1	231-DVL1	P-001160	F-001160	NC_000001.11	26942891	248956422	26942297	26943959	1663	129		NUDC		1.698	3.8835	10.5902	0	407
DVL1	231-DVL1	P-001161	F-001161	NC_000001.11	26946270	248956422	26944874	26946971	2098	112		NUDC		2.015	2.68714	10.2257	0	483
DVL1	231-DVL1	P-001162	F-001162	NC_000001.11	26949931	248956422	26949506	26950416	911	22		KDF1		0.263	61.4854	2.5285	0.0156	63
DVL1	231-DVL1	P-001163	F-001163	NC_000001.11	26986147	248956422	26985487	26986581	1095	42	KDF1		TRNP1	0.409	71.1459	3.79914	0.00245	98
DVL1	231-DVL1	P-001164	F-001164	NC_000001.11	27000155	248956422	26999484	27002278	2795	58		TRNP1		1.285	40.6019	4.85115	2.2e-12	308
DVL1	231-DVL1	P-001165	F-001165	NC_000001.11	27100379	248956422	27098576	27100874	2299	52		SLC9A1		1.189	25.56	4.66953	3.55e-21	285
DVL1	231-DVL1	P-001166	F-001166	NC_000001.11	27102458	248956422	27101315	27103634	2320	34		SLC9A1		0.855	63.5498	3.2628	2.02e-06	205
DVL1	231-DVL1	P-001167	F-001167	NC_000001.11	27105950	248956422	27105469	27106381	913	37		SLC9A1		0.338	68.4811	4.01623	3.76e-05	81
DVL1	231-DVL1	P-001168	F-001168	NC_000001.11	27107733	248956422	27107308	27108150	843	43		SLC9A1		0.28	66.7152	4.44996	0.00669	67
DVL1	231-DVL1	P-001169	F-001169	NC_000001.11	27109643	248956422	27109211	27110084	874	38		SLC9A1		0.275	59.6374	3.90769	0.0213	66
DVL1	231-DVL1	P-001170	F-001170	NC_000001.11	27114132	248956422	27113573	27115275	1703	33		SLC9A1		0.597	72.4364	3.14215	0.000615	143
DVL1	231-DVL1	P-001171	F-001171	NC_000001.11	27154371	248956422	27153661	27155381	1721	31		SLC9A1		0.697	65.9427	2.73326	9.53e-06	167
DVL1	231-DVL1	P-001172	F-001172	NC_000001.11	27201352	248956422	27199769	27201898	2130	114	LOC102723760		LOC105376890	1.623	4.98615	11.1369	0	389
DVL1	231-DVL1	P-001173	F-001173	NC_000001.11	27207329	248956422	27206624	27207957	1334	162	LOC102723760		LOC105376890	1.539	1.81087	16.1491	0	369
DVL1	231-DVL1	P-001174	F-001174	NC_000001.11	27210596	248956422	27210013	27211557	1545	21	LOC102723760		LOC105376890	0.501	69.9716	2.11498	0.00297	120
DVL1	231-DVL1	P-001175	F-001175	NC_000001.11	27287798	248956422	27287273	27288241	969	33		WDTC1		0.33	69.8581	3.35119	0.00323	79
DVL1	231-DVL1	P-001176	F-001176	NC_000001.11	27294526	248956422	27293579	27295025	1447	34		WDTC1		0.538	70.8969	3.21542	0.000146	129
DVL1	231-DVL1	P-001177	F-001177	NC_000001.11	27298042	248956422	27296772	27298452	1681	33		WDTC1		0.521	53.6139	3.12388	0.0446	125
DVL1	231-DVL1	P-001178	F-001178	NC_000001.11	27301265	248956422	27300870	27301822	953	39		WDTC1		0.38	56.434	3	0.0316	91
DVL1	231-DVL1	P-001179	F-001179	NC_000001.11	27303752	248956422	27303281	27304221	941	36		WDTC1		0.35	57.6923	3.00591	0.0276	84
DVL1	231-DVL1	P-001180	F-001180	NC_000001.11	27307114	248956422	27305885	27308331	2447	52		WDTC1		1.656	5.62249	5.45649	0	397
DVL1	231-DVL1	P-001181	F-001181	NC_000001.11	27311906	248956422	27311462	27314054	2593	22	WDTC1		TMEM222	0.78	67.5417	2.22949	0.00558	187
DVL1	231-DVL1	P-001182	F-001182	NC_000001.11	27325493	248956422	27324589	27327333	2745	51		TMEM222		1.231	34.9051	4.65636	6.36e-15	295
DVL1	231-DVL1	P-001183	F-001183	NC_000001.11	27330757	248956422	27330263	27331194	932	34		TMEM222		0.363	71.65	3.22479	0.000324	87
DVL1	231-DVL1	P-001184	F-001184	NC_000001.11	27335711	248956422	27331938	27336660	4723	73		TMEM222		2.687	4.8105	7.6188	0	644
DVL1	231-DVL1	P-001185	F-001185	NC_000001.11	27350828	248956422	27350237	27351069	833	19		SYTL1		0.25	54.1175	1.98944	0.0416	60
DVL1	231-DVL1	P-001186	F-001186	NC_000001.11	27355431	248956422	27355005	27359131	4127	35		MAP3K6		1.69	28.2258	3.45376	7.53e-19	405
DVL1	231-DVL1	P-001187	F-001187	NC_000001.11	27361840	248956422	27359194	27362461	3268	28		MAP3K6		1.018	61.6094	3.13331	7.53e-07	244
DVL1	231-DVL1	P-001188	F-001188	NC_000001.11	27362863	248956422	27362484	27364507	2024	27		MAP3K6		0.751	62.2991	2.66433	1.09e-06	180
DVL1	231-DVL1	P-001189	F-001189	NC_000001.11	27395068	248956422	27394022	27395800	1779	26		GPR3		0.634	57.7722	2.15254	0.0275	152
DVL1	231-DVL1	P-001190	F-001190	NC_000001.11	27405108	248956422	27403891	27408754	4864	101		WASF2		7	0.57803	8.73178	0	1678
DVL1	231-DVL1	P-001191	F-001191	NC_000001.11	27409941	248956422	27409289	27411436	2148	59		WASF2		1.089	25.9622	5.49985	1.73e-20	261
DVL1	231-DVL1	P-001192	F-001192	NC_000001.11	27414926	248956422	27414397	27415332	936	37		WASF2		0.375	70.5984	3.14314	0.00271	90
DVL1	231-DVL1	P-001193	F-001193	NC_000001.11	27428912	248956422	27428524	27429341	818	57		WASF2		0.388	64.1796	4.97183	3.82e-06	93
DVL1	231-DVL1	P-001194	F-001194	NC_000001.11	27490009	248956422	27489582	27490481	900	61		WASF2		0.396	57.8233	4.25659	0.0273	95
DVL1	231-DVL1	P-001195	F-001195	NC_000001.11	27534597	248956422	27534140	27535061	922	35		AHDC1		0.305	59.7501	3.39546	0.0208	73
DVL1	231-DVL1	P-001196	F-001196	NC_000001.11	27548082	248956422	27547115	27550913	3799	37		AHDC1		1.64	23.0499	3.75349	6.56e-24	393
DVL1	231-DVL1	P-001197	F-001197	NC_000001.11	27615504	248956422	27615223	27615952	730	31		FGR		0.242	71.5288	3.55036	0.00134	58
DVL1	231-DVL1	P-001198	F-001198	NC_000001.11	27649553	248956422	27649023	27650418	1396	165	FGR		LINC02574	1.114	11.665	13.8959	1.25e-43	267
DVL1	231-DVL1	P-001199	F-001199	NC_000001.11	27666267	248956422	27665779	27666852	1074	54		IFI6		0.567	35.0774	5.32866	1.41e-14	136
DVL1	231-DVL1	P-001200	F-001200	NC_000001.11	27668383	248956422	27667259	27669714	2456	45		IFI6		0.935	64.627	4.07051	4.44e-06	224
DVL1	231-DVL1	P-001201	F-001201	NC_000001.11	27690389	248956422	27689197	27691346	2150	23	IFI6		FAM76A	0.651	67.2552	2.35526	0.00584	156
DVL1	231-DVL1	P-001202	F-001202	NC_000001.11	27692468	248956422	27691607	27692850	1244	19	IFI6		FAM76A	0.375	55.0975	1.91356	0.038	90
DVL1	231-DVL1	P-001203	F-001203	NC_000001.11	27761222	248956422	27759347	27763685	4339	36		FAM76A		1.89	12.772	4.123	3.92e-39	453
DVL1	231-DVL1	P-001204	F-001204	NC_000001.11	27793604	248956422	27792517	27794027	1511	29		STX12		0.509	70.1335	3.10304	8.2e-05	122
DVL1	231-DVL1	P-001205	F-001205	NC_000001.11	27801772	248956422	27799260	27804330	5071	45		STX12		1.856	34.145	4.6178	1.72e-15	445
DVL1	231-DVL1	P-001206	F-001206	NC_000001.11	27806850	248956422	27806212	27807296	1085	24		STX12		0.367	71.606	2.49427	0.00128	88
DVL1	231-DVL1	P-001207	F-001207	NC_000001.11	27807713	248956422	27807310	27808467	1158	25		STX12		0.38	72.4846	2.71367	0.00077	91
DVL1	231-DVL1	P-001208	F-001208	NC_000001.11	27812182	248956422	27811736	27813024	1289	37		STX12		0.417	69.6296	3.80485	0.00341	100
DVL1	231-DVL1	P-001209	F-001209	NC_000001.11	27819691	248956422	27817517	27820177	2661	49		STX12		0.989	71.8045	4.09138	0.000979	237
DVL1	231-DVL1	P-001210	F-001210	NC_000001.11	27823045	248956422	27821191	27824621	3431	76		STX12		3.321	1.2987	6.08574	0	796
DVL1	231-DVL1	P-001211	F-001211	NC_000001.11	27838786	248956422	27838321	27839604	1284	48		PPP1R8		0.563	54.5345	4.59728	1.79e-08	135
DVL1	231-DVL1	P-001212	F-001212	NC_000001.11	27841091	248956422	27839959	27842476	2518	85		PPP1R8		1.297	15.5923	8.97028	1.24e-33	311
DVL1	231-DVL1	P-001213	F-001213	NC_000001.11	27843277	248956422	27842761	27843751	991	53		PPP1R8		0.442	43.6397	6.02056	3.98e-11	106
DVL1	231-DVL1	P-001214	F-001214	NC_000001.11	27847056	248956422	27846260	27847925	1666	34		PPP1R8		0.58	66.6875	3.59473	1.16e-05	139
DVL1	231-DVL1	P-001215	F-001215	NC_000001.11	27850264	248956422	27849656	27851842	2187	131		PPP1R8		3.129	0.39063	10.4046	0	750
DVL1	231-DVL1	P-001216	F-001216	NC_000001.11	27879827	248956422	27878269	27880874	2606	28		THEMIS2		0.935	55.8149	2.8733	4.67e-08	224
DVL1	231-DVL1	P-001217	F-001217	NC_000001.11	27886264	248956422	27881617	27886887	5271	82		THEMIS2		3.217	4.46154	7.55732	0	771
DVL1	231-DVL1	P-001218	F-001218	NC_000001.11	27891915	248956422	27890307	27896152	5846	142		RPA2		4.218	1.39665	14.0978	0	1011
DVL1	231-DVL1	P-001219	F-001219	NC_000001.11	27897042	248956422	27896555	27898121	1567	59		RPA2		0.755	47.1129	5.01203	6.69e-10	181
DVL1	231-DVL1	P-001220	F-001220	NC_000001.11	27907119	248956422	27906530	27908164	1635	79		RPA2		1.005	13.0475	8.42542	5.2e-38	241
DVL1	231-DVL1	P-001221	F-001221	NC_000001.11	27914452	248956422	27913630	27914903	1274	89		RPA2		0.876	19.2308	7.69434	5.01e-28	210
DVL1	231-DVL1	P-001222	F-001222	NC_000001.11	27942372	248956422	27941166	27942838	1673	20		SMPDL3B		0.534	70.7199	2.03525	0.00265	128
DVL1	231-DVL1	P-001223	F-001223	NC_000001.11	27945234	248956422	27944679	27945712	1034	30		SMPDL3B		0.35	71.8216	3.28193	0.000357	84
DVL1	231-DVL1	P-001224	F-001224	NC_000001.11	27949009	248956422	27948512	27949379	868	24		SMPDL3B		0.288	66.912	2.47845	0.00633	69
DVL1	231-DVL1	P-001225	F-001225	NC_000001.11	27955878	248956422	27955353	27958023	2671	31		SMPDL3B		0.972	60.5254	3.0104	4.96e-07	233
DVL1	231-DVL1	P-001226	F-001226	NC_000001.11	27963668	248956422	27963203	27964359	1157	33		XKR8		0.417	63.3005	2.90436	0.0117	100
DVL1	231-DVL1	P-001227	F-001227	NC_000001.11	27967363	248956422	27966206	27968343	2138	37		XKR8		1.085	45.2999	2.78047	2.06e-10	260
DVL1	231-DVL1	P-001228	F-001228	NC_000001.11	27971860	248956422	27970088	27974856	4769	59		EYA3		4.026	1.12676	5.174	0	965
DVL1	231-DVL1	P-001229	F-001229	NC_000001.11	28004380	248956422	28003871	28004684	814	21		EYA3		0.229	55.2721	2.38551	0.0369	55
DVL1	231-DVL1	P-001230	F-001230	NC_000001.11	28013201	248956422	28012655	28013677	1023	35		EYA3		0.392	72.2986	3.26886	0.000538	94
DVL1	231-DVL1	P-001231	F-001231	NC_000001.11	28096019	248956422	28093767	28096702	2936	172	EYA3		PTAFR	3.563	0.44248	15.4156	0	854
DVL1	231-DVL1	P-001232	F-001232	NC_000001.11	28121145	248956422	28118609	28121579	2971	44	EYA3		PTAFR	0.976	69.8484	4.05515	0.00318	234
DVL1	231-DVL1	P-001233	F-001233	NC_000001.11	28201183	248956422	28200127	28201809	1683	169		DNAJC8		2.924	0.51282	14.2327	0	701
DVL1	231-DVL1	P-001234	F-001234	NC_000001.11	28203772	248956422	28203237	28205744	2508	46		DNAJC8		1.047	35.3879	4.65201	2.4e-14	251
DVL1	231-DVL1	P-001235	F-001235	NC_000001.11	28210013	248956422	28207905	28210947	3043	66		DNAJC8		1.64	18.7599	5.70591	1.25e-28	393
DVL1	231-DVL1	P-001236	F-001236	NC_000001.11	28228970	248956422	28228412	28229351	940	49		DNAJC8		0.375	66.2536	4.02262	0.0072	90
DVL1	231-DVL1	P-001237	F-001237	NC_000001.11	28232924	248956422	28232493	28233339	847	74		DNAJC8		0.413	64.704	6.12127	5.53e-06	99
DVL1	231-DVL1	P-001238	F-001238	NC_000001.11	28237871	248956422	28235806	28238410	2605	141		ATP5IF1		3	1.15942	11.384	0	719
DVL1	231-DVL1	P-001239	F-001239	NC_000001.11	28240057	248956422	28239320	28242448	3129	30	ATP5IF1		SESN2	1.172	67.0164	2.61675	1.52e-05	281
DVL1	231-DVL1	P-001240	F-001240	NC_000001.11	28243308	248956422	28242964	28245434	2471	25	ATP5IF1		SESN2	0.839	69.7804	2.26139	0.00329	201
DVL1	231-DVL1	P-001241	F-001241	NC_000001.11	28246737	248956422	28246285	28247514	1230	29	ATP5IF1		SESN2	0.401	65.3218	2.87914	0.00839	96
DVL1	231-DVL1	P-001242	F-001242	NC_000001.11	28259673	248956422	28259242	28260146	905	54		SESN2		0.459	67.8763	4.02701	2.73e-05	110
DVL1	231-DVL1	P-001243	F-001243	NC_000001.11	28274985	248956422	28271371	28275453	4083	47		SESN2		2.003	11.1224	4.95311	4.21e-45	480
DVL1	231-DVL1	P-001244	F-001244	NC_000001.11	28282247	248956422	28280314	28282773	2460	72		SESN2		2.282	1.36986	7.17738	0	547
DVL1	231-DVL1	P-001245	F-001245	NC_000001.11	28334648	248956422	28334110	28336169	2060	58		MED18		1.602	6.86642	5.05906	0	384
DVL1	231-DVL1	P-001246	F-001246	NC_000001.11	28459128	248956422	28458686	28459582	897	38		PHACTR4		0.3	67.6436	3.89539	0.00523	72
DVL1	231-DVL1	P-001247	F-001247	NC_000001.11	28466541	248956422	28465291	28467516	2226	53		PHACTR4		0.989	33.5211	5.305	6.37e-16	237
DVL1	231-DVL1	P-001248	F-001248	NC_000001.11	28473926	248956422	28473188	28474465	1278	62		PHACTR4		0.83	19.5008	5.80164	8.37e-28	199
DVL1	231-DVL1	P-001249	F-001249	NC_000001.11	28476189	248956422	28475772	28476615	844	45		PHACTR4		0.321	72.001	4.42268	0.000454	77
DVL1	231-DVL1	P-001250	F-001250	NC_000001.11	28480528	248956422	28480095	28481157	1063	27		PHACTR4		0.359	71.002	2.75909	0.00239	86
DVL1	231-DVL1	P-001251	F-001251	NC_000001.11	28487416	248956422	28486599	28487575	977	21		PHACTR4		0.317	64.3049	2.14372	0.00957	76
DVL1	231-DVL1	P-001252	F-001252	NC_000001.11	28489633	248956422	28489023	28490196	1174	25		PHACTR4		0.392	63.3668	2.39442	0.0115	94
DVL1	231-DVL1	P-001253	F-001253	NC_000001.11	28491739	248956422	28490540	28492481	1942	33		PHACTR4		0.663	67.0679	2.98504	0.00609	159
DVL1	231-DVL1	P-001254	F-001254	NC_000001.11	28497031	248956422	28496192	28500586	4395	70		PHACTR4		3.759	0.93168	6.81364	0	901
DVL1	231-DVL1	P-001255	F-001255	NC_000001.11	28509041	248956422	28504591	28511647	7057	131		SNHG3, RCC1, SNORA73A, SNORA73B		5.532	4.42748	7.61766	0	1326
DVL1	231-DVL1	P-001256	F-001256	NC_000001.11	28529915	248956422	28529344	28531010	1667	41		RCC1		0.563	71.064	3.92684	0.00241	135
DVL1	231-DVL1	P-001257	F-001257	NC_000001.11	28532212	248956422	28531095	28532766	1672	87		RCC1		1.364	6.78392	8.01813	0	327
DVL1	231-DVL1	P-001258	F-001258	NC_000001.11	28538594	248956422	28534616	28539788	5173	149		RCC1		5.811	0.57803	15.5183	0	1393
DVL1	231-DVL1	P-001259	F-001259	NC_000001.11	28560703	248956422	28560270	28561842	1573	39		TRNAU1AP		0.734	39.0035	3.77227	7.28e-13	176
DVL1	231-DVL1	P-001260	F-001260	NC_000001.11	28564813	248956422	28564344	28565326	983	56		TRNAU1AP		0.459	64.215	4.75718	3.9e-06	110
DVL1	231-DVL1	P-001261	F-001261	NC_000001.11	28567349	248956422	28565689	28567865	2177	51		TRNAU1AP		0.909	54.6219	4.57092	1.95e-08	218
DVL1	231-DVL1	P-001262	F-001262	NC_000001.11	28571258	248956422	28570785	28572181	1397	65		TRNAU1AP		0.626	62.2767	5.52173	9.95e-07	150
DVL1	231-DVL1	P-001263	F-001263	NC_000001.11	28581714	248956422	28577117	28582186	5070	89		TRNAU1AP, SNHG12, SNORD99, SNORA61, SNORA44, SNORA16A		3.308	4.40729	7.53384	0	793
DVL1	231-DVL1	P-001264	F-001264	NC_000001.11	28588945	248956422	28588311	28590951	2641	22	SNHG12		RAB42	0.847	64.7742	2.38803	5.96e-06	203
DVL1	231-DVL1	P-001265	F-001265	NC_000001.11	28603475	248956422	28602899	28604504	1606	78		TAF12		0.884	34.806	6.34999	8.4e-15	212
DVL1	231-DVL1	P-001266	F-001266	NC_000001.11	28605412	248956422	28604933	28606028	1096	41		TAF12		0.446	71.7797	3.45291	0.00104	107
DVL1	231-DVL1	P-001267	F-001267	NC_000001.11	28622034	248956422	28621470	28622741	1272	73		TAF12		0.763	20.2589	7.58673	5.64e-27	183
DVL1	231-DVL1	P-001268	F-001268	NC_000001.11	28686742	248956422	28685821	28687038	1218	20		GMEB1		0.355	61.2657	2.19041	0.0161	85
DVL1	231-DVL1	P-001269	F-001269	NC_000001.11	28696987	248956422	28696649	28697216	568	29		GMEB1		0.167	56.6384	3.33348	0.0309	40
DVL1	231-DVL1	P-001270	F-001270	NC_000001.11	28702469	248956422	28701987	28703330	1344	36		GMEB1		0.467	66.8457	3.31785	0.00649	112
DVL1	231-DVL1	P-001271	F-001271	NC_000001.11	28714247	248956422	28713748	28717333	3586	41		GMEB1		1.652	27.7078	3.64125	2.57e-19	396
DVL1	231-DVL1	P-001272	F-001272	NC_000001.11	28717815	248956422	28717386	28719001	1616	30		GMEB1		0.638	52.6078	3.13116	7.66e-09	153
DVL1	231-DVL1	P-001273	F-001273	NC_000001.11	28737081	248956422	28736452	28737881	1430	81		YTHDF2		0.864	27.1456	6.77488	1.24e-19	207
DVL1	231-DVL1	P-001274	F-001274	NC_000001.11	28742965	248956422	28741901	28744305	2405	141		YTHDF2		4.835	0.57803	11.4788	0	1159
DVL1	231-DVL1	P-001275	F-001275	NC_000001.11	28769230	248956422	28767776	28770080	2305	115		YTHDF2		2.236	1.82927	10.1111	0	536
DVL1	231-DVL1	P-001276	F-001276	NC_000001.11	28814182	248956422	28813554	28814542	989	18		OPRD1		0.275	58.0498	2.06906	0.0265	66
DVL1	231-DVL1	P-001277	F-001277	NC_000001.11	28956913	248956422	28954887	28957463	2577	23		EPB41		0.801	65.2141	2.22467	0.00849	192
DVL1	231-DVL1	P-001278	F-001278	NC_000001.11	28982572	248956422	28982100	28982999	900	84		EPB41		0.484	41.6626	7.89052	6.69e-12	116
DVL1	231-DVL1	P-001279	F-001279	NC_000001.11	28987623	248956422	28987026	28988355	1330	81		EPB41		0.951	12.2927	8.09107	1.71e-41	228
DVL1	231-DVL1	P-001280	F-001280	NC_000001.11	28993392	248956422	28992932	28993931	1000	37		EPB41		0.388	64.0119	3.95039	3.67e-06	93
DVL1	231-DVL1	P-001281	F-001281	NC_000001.11	28997241	248956422	28996112	28997660	1549	27		EPB41		0.48	70.3314	2.86705	0.00278	115
DVL1	231-DVL1	P-001282	F-001282	NC_000001.11	29002700	248956422	29001674	29004841	3168	27		EPB41		1.047	64.7249	2.75333	5.52e-06	251
DVL1	231-DVL1	P-001283	F-001283	NC_000001.11	29018270	248956422	29017913	29019026	1114	39		EPB41		0.421	65.8529	4.09237	8.71e-06	101
DVL1	231-DVL1	P-001284	F-001284	NC_000001.11	29039310	248956422	29038841	29039873	1033	39		EPB41		0.421	67.5586	3.69902	2.33e-05	101
DVL1	231-DVL1	P-001285	F-001285	NC_000001.11	29053261	248956422	29052594	29053713	1120	45		EPB41		0.476	58.7231	4.44055	2.18e-07	114
DVL1	231-DVL1	P-001286	F-001286	NC_000001.11	29065042	248956422	29063970	29065593	1624	51		EPB41		0.688	59.9341	4.57092	3.51e-07	165
DVL1	231-DVL1	P-001287	F-001287	NC_000001.11	29096498	248956422	29095822	29097384	1563	23		EPB41		0.492	64.0259	2.28811	0.0102	118
DVL1	231-DVL1	P-001288	F-001288	NC_000001.11	29097827	248956422	29097400	29098287	888	37		EPB41		0.313	61.8684	3.41001	0.015	75
DVL1	231-DVL1	P-001289	F-001289	NC_000001.11	29109370	248956422	29108947	29110083	1137	27		EPB41		0.321	53.9935	2.93076	0.0421	77
DVL1	231-DVL1	P-001290	F-001290	NC_000001.11	29112815	248956422	29111997	29113898	1902	27		EPB41		0.697	54.6875	2.93076	1.88e-08	167
DVL1	231-DVL1	P-001291	F-001291	NC_000001.11	29118920	248956422	29115247	29120280	5034	89		EPB41, TMEM200B		5.048	0.369	6.74	0	1210
DVL1	231-DVL1	P-001292	F-001292	NC_000001.11	29148867	248956422	29147418	29150609	3192	187		SRSF4		5.39	0.57803	15.4817	0	1292
DVL1	231-DVL1	P-001293	F-001293	NC_000001.11	29154752	248956422	29154255	29155349	1095	105		SRSF4		0.843	16.1702	8.99796	1.49e-32	202
DVL1	231-DVL1	P-001294	F-001294	NC_000001.11	29160445	248956422	29158931	29161582	2652	79		SRSF4		1.569	25.6562	5.67477	6.47e-21	376
DVL1	231-DVL1	P-001295	F-001295	NC_000001.11	29166789	248956422	29163843	29167564	3722	46		SRSF4		1.698	24.7107	4.27171	3e-22	407
DVL1	231-DVL1	P-001296	F-001296	NC_000001.11	29168511	248956422	29167781	29173409	5629	40		SRSF4		2.353	25.5937	3.6865	3.31e-21	564
DVL1	231-DVL1	P-001297	F-001297	NC_000001.11	29174672	248956422	29174118	29175474	1357	23		SRSF4		0.38	53.8327	2.48004	0.0432	91
DVL1	231-DVL1	P-001298	F-001298	NC_000001.11	29180193	248956422	29178447	29180955	2509	22		SRSF4		0.793	69.4775	2.14494	0.00358	190
DVL1	231-DVL1	P-001299	F-001299	NC_000001.11	29181703	248956422	29181216	29182211	996	77		SRSF4		0.542	62.5912	5.5311	1.23e-06	130
DVL1	231-DVL1	P-001300	F-001300	NC_000001.11	29194091	248956422	29192778	29194576	1799	59		MECR		0.964	22.7884	5.83384	3.87e-24	231
DVL1	231-DVL1	P-001301	F-001301	NC_000001.11	29195975	248956422	29195609	29199936	4328	31		MECR		1.581	41.7471	3.09342	7.14e-12	379
DVL1	231-DVL1	P-001302	F-001302	NC_000001.11	29206868	248956422	29206408	29207923	1516	45		MECR		0.542	67.9738	4.59848	2.79e-05	130
DVL1	231-DVL1	P-001303	F-001303	NC_000001.11	29216625	248956422	29215598	29217167	1570	41		MECR		0.697	39.35	4.22508	9.93e-13	167
DVL1	231-DVL1	P-001304	F-001304	NC_000001.11	29221109	248956422	29220355	29222013	1659	21		MECR		0.542	72.3619	2.17554	0.000586	130
DVL1	231-DVL1	P-001305	F-001305	NC_000001.11	29258733	248956422	29258232	29259199	968	24		PTPRU		0.3	68.1604	2.6704	0.0046	72
DVL1	231-DVL1	P-001306	F-001306	NC_000001.11	29260760	248956422	29260335	29261232	898	35		PTPRU		0.3	67.696	3.59918	0.00499	72
DVL1	231-DVL1	P-001307	F-001307	NC_000001.11	29264806	248956422	29264423	29265651	1229	20		PTPRU		0.35	53.9497	2.13302	0.0424	84
DVL1	231-DVL1	P-001308	F-001308	NC_000001.11	29279525	248956422	29278804	29280373	1570	24		PTPRU		0.476	71.8549	2.65228	0.00167	114
DVL1	231-DVL1	P-001309	F-001309	NC_000001.11	29282861	248956422	29282442	29283220	779	38		PTPRU		0.292	71.7971	3.7498	0.00101	70
DVL1	231-DVL1	P-001310	F-001310	NC_000001.11	29316078	248956422	29315111	29316511	1401	35		PTPRU		0.476	72.2109	3.52497	0.000843	114
DVL1	231-DVL1	P-001311	F-001311	NC_000001.11	29323530	248956422	29323004	29324004	1001	19		PTPRU		0.3	68.0799	2.18401	0.00471	72
DVL1	231-DVL1	P-001312	F-001312	NC_000001.11	29325744	248956422	29325110	29326985	1876	35		PTPRU		0.901	21.9267	4.02262	8.24e-25	216
DVL1	231-DVL1	P-001313	F-001313	NC_000001.11	29374535	248956422	29373615	29375204	1590	19	LINC01756		LOC107984933	0.459	64.0071	2.07856	0.0102	110
DVL1	231-DVL1	P-001314	F-001314	NC_000001.11	29402350	248956422	29402003	29403220	1218	18	LINC01756		LOC107984933	0.342	57.6858	1.99825	0.0276	82
DVL1	231-DVL1	P-001315	F-001315	NC_000001.11	29439205	248956422	29438199	29439586	1388	25	LINC01756		LOC107984933	0.434	64.0426	2.54407	0.00989	104
DVL1	231-DVL1	P-001316	F-001316	NC_000001.11	29467274	248956422	29466887	29467712	826	27		LOC107984933		0.238	56.9716	3.03183	0.0299	57
DVL1	231-DVL1	P-001317	F-001317	NC_000001.11	29486778	248956422	29486465	29487584	1120	18		LOC107984933		0.342	69.0523	2.00737	0.00395	82
DVL1	231-DVL1	P-001318	F-001318	NC_000001.11	29900969	248956422	29900519	29901442	924	27				0.338	65.7325	3.10359	8.21e-06	81
DVL1	231-DVL1	P-001319	F-001319	NC_000001.11	29976594	248956422	29976255	29977221	967	17			LINC01648	0.263	53.8424	1.95411	0.043	63
DVL1	231-DVL1	P-001320	F-001320	NC_000001.11	29987155	248956422	29986458	29987545	1088	19			LINC01648	0.309	62.1218	2.18401	0.0143	74
DVL1	231-DVL1	P-001321	F-001321	NC_000001.11	30029033	248956422	30028695	30029624	930	21		LINC01648		0.271	63.2929	2.4139	0.0118	65
DVL1	231-DVL1	P-001322	F-001322	NC_000001.11	30055700	248956422	30055358	30056471	1114	20	LINC01648			0.325	66.8941	2.29895	0.00659	78
DVL1	231-DVL1	P-001323	F-001323	NC_000001.11	30092240	248956422	30092004	30092679	676	19	LINC01648		LOC105378617	0.2	60.3453	2.18401	0.019	48
DVL1	231-DVL1	P-001324	F-001324	NC_000001.11	30155062	248956422	30154768	30156121	1354	18			LOC105378617	0.384	64.7494	2.05668	0.00912	92
DVL1	231-DVL1	P-001325	F-001325	NC_000001.11	30174668	248956422	30174489	30175150	662	18		LOC105378617		0.188	54.4505	2.06906	0.0402	45
DVL1	231-DVL1	P-001326	F-001326	NC_000001.11	30282448	248956422	30281475	30283398	1924	19	LOC105378618			0.547	71.4862	2.18401	0.00203	131
DVL1	231-DVL1	P-001327	F-001327	NC_000001.11	30382228	248956422	30381622	30382456	835	20				0.246	57.7462	2.19533	0.0275	59
DVL1	231-DVL1	P-001328	F-001328	NC_000001.11	30501310	248956422	30501029	30501805	777	23				0.225	57.0483	2.58267	0.0296	54
DVL1	231-DVL1	P-001329	F-001329	NC_000001.11	30524052	248956422	30523488	30524353	866	19				0.25	60.9023	2.18401	0.0169	60
DVL1	231-DVL1	P-001330	F-001330	NC_000001.11	30581393	248956422	30581059	30582043	985	18				0.271	56.0162	2.06906	0.0331	65
DVL1	231-DVL1	P-001331	F-001331	NC_000001.11	30591116	248956422	30590680	30591483	804	24				0.225	55.4226	2.75189	0.0363	54
DVL1	231-DVL1	P-001332	F-001332	NC_000001.11	30592020	248956422	30591629	30593243	1615	20				0.43	58.1946	2.29895	0.0259	103
DVL1	231-DVL1	P-001333	F-001333	NC_000001.11	30732879	248956422	30732212	30734325	2114	153		LAPTM5		4.201	0.57803	12.4558	0	1007
DVL1	231-DVL1	P-001334	F-001334	NC_000001.11	30735194	248956422	30734735	30735581	847	47		LAPTM5		0.33	71.248	4.6473	0.000173	79
DVL1	231-DVL1	P-001335	F-001335	NC_000001.11	30737637	248956422	30737162	30738152	991	46		LAPTM5		0.388	72.0677	4.23947	0.000449	93
DVL1	231-DVL1	P-001336	F-001336	NC_000001.11	30738975	248956422	30738490	30740329	1840	71		LAPTM5, MIR4420		0.914	34.9215	6.36344	6.56e-15	219
DVL1	231-DVL1	P-001337	F-001337	NC_000001.11	30742497	248956422	30741223	30742936	1714	46		LAPTM5		0.718	50.8632	4.44935	3.52e-09	172
DVL1	231-DVL1	P-001338	F-001338	NC_000001.11	30757688	248956422	30757255	30758148	894	87		LAPTM5		0.451	64.5983	6.84869	4.6e-06	108
DVL1	231-DVL1	P-001339	F-001339	NC_000001.11	30865272	248956422	30864455	30865434	980	19	LOC400748		SDC3	0.292	54.4722	1.97884	0.0402	70
DVL1	231-DVL1	P-001340	F-001340	NC_000001.11	30872797	248956422	30869161	30874838	5678	47		SDC3		3.404	4.78955	4.17412	0	816
DVL1	231-DVL1	P-001341	F-001341	NC_000001.11	30876771	248956422	30876330	30877481	1152	34		SDC3		0.442	62.3869	3.64603	1.18e-06	106
DVL1	231-DVL1	P-001342	F-001342	NC_000001.11	30878646	248956422	30877914	30879434	1521	21		SDC3		0.451	70.805	2.35809	0.00256	108
DVL1	231-DVL1	P-001343	F-001343	NC_000001.11	30931703	248956422	30930766	30937229	6464	105		PUM1, SNORD103A		5.407	0.38168	9.25783	0	1296
DVL1	231-DVL1	P-001344	F-001344	NC_000001.11	30942032	248956422	30939854	30942434	2581	49		PUM1		1.01	43.0254	4.976	2.23e-11	242
DVL1	231-DVL1	P-001345	F-001345	NC_000001.11	30945391	248956422	30944905	30946201	1297	58		PUM1		0.592	45.9806	5.61005	3.75e-10	142
DVL1	231-DVL1	P-001346	F-001346	NC_000001.11	30950152	248956422	30948648	30950732	2085	44		PUM1, SNORD103B		0.822	55.6987	4.22245	4.25e-08	197
DVL1	231-DVL1	P-001347	F-001347	NC_000001.11	30952322	248956422	30951813	30952686	874	44		PUM1		0.367	67.5976	4.18138	2.37e-05	88
DVL1	231-DVL1	P-001348	F-001348	NC_000001.11	30953839	248956422	30953266	30954401	1136	72		PUM1		0.697	33.5046	5.91079	3.99e-16	167
DVL1	231-DVL1	P-001349	F-001349	NC_000001.11	30964832	248956422	30963628	30965352	1725	67		PUM1		0.855	42.9981	5.59434	2.32e-11	205
DVL1	231-DVL1	P-001350	F-001350	NC_000001.11	30966144	248956422	30965552	30967654	2103	68		PUM1		1.068	38.9479	5.44514	6.31e-13	256
DVL1	231-DVL1	P-001351	F-001351	NC_000001.11	30968463	248956422	30968110	30968862	753	43		PUM1, SNORD103C		0.321	67.5931	3.41525	0.00554	77
DVL1	231-DVL1	P-001352	F-001352	NC_000001.11	30981357	248956422	30980932	30981836	905	35		PUM1		0.313	58.2062	3.19554	0.0261	75
DVL1	231-DVL1	P-001353	F-001353	NC_000001.11	30992520	248956422	30991501	30993041	1541	60		PUM1		0.722	56.859	4.92565	9.14e-08	173
DVL1	231-DVL1	P-001354	F-001354	NC_000001.11	30995193	248956422	30994630	30995632	1003	64		PUM1		0.53	48.3787	5.43678	1.14e-09	127
DVL1	231-DVL1	P-001355	F-001355	NC_000001.11	31005966	248956422	31005596	31006395	800	53		PUM1		0.396	62.3123	4.54183	1.09e-06	95
DVL1	231-DVL1	P-001356	F-001356	NC_000001.11	31007018	248956422	31006643	31007425	783	39		PUM1		0.275	55.165	3.47627	0.0375	66
DVL1	231-DVL1	P-001357	F-001357	NC_000001.11	31059431	248956422	31058825	31059955	1131	80		PUM1		0.768	22.679	6.91626	3.18e-24	184
DVL1	231-DVL1	P-001358	F-001358	NC_000001.11	31095519	248956422	31095062	31095965	904	41	PUM1		LOC107984935	0.33	71.5506	4.24299	0.000308	79
DVL1	231-DVL1	P-001359	F-001359	NC_000001.11	31108487	248956422	31107614	31108825	1212	29	PUM1		LOC107984935	0.371	68.5274	3.17609	0.00426	89
DVL1	231-DVL1	P-001360	F-001360	NC_000001.11	31127087	248956422	31126047	31127457	1411	18	PUM1		LOC107984935	0.426	71.8944	2.06906	0.000952	102
DVL1	231-DVL1	P-001361	F-001361	NC_000001.11	31180347	248956422	31179352	31180935	1584	28		NKAIN1		0.555	71.2051	2.76301	0.000237	133
DVL1	231-DVL1	P-001362	F-001362	NC_000001.11	31259993	248956422	31259363	31260590	1228	133		SNRNP40		1.247	4.92958	12.0306	0	299
DVL1	231-DVL1	P-001363	F-001363	NC_000001.11	31261565	248956422	31260592	31262598	2007	68		SNRNP40		0.884	33.9444	7.05209	1.36e-15	212
DVL1	231-DVL1	P-001364	F-001364	NC_000001.11	31267779	248956422	31267354	31268374	1021	33		SNRNP40		0.346	53.7436	2.95765	0.0435	83
DVL1	231-DVL1	P-001365	F-001365	NC_000001.11	31271476	248956422	31268562	31271944	3383	47		SNRNP40		1.443	37.4806	4.22016	1.75e-13	346
DVL1	231-DVL1	P-001366	F-001366	NC_000001.11	31281443	248956422	31280952	31282531	1580	61		SNRNP40		0.663	52.946	5.90022	1.06e-08	159
DVL1	231-DVL1	P-001367	F-001367	NC_000001.11	31289320	248956422	31288411	31289835	1425	75		SNRNP40		0.751	38.2697	6.42712	4.02e-13	180
DVL1	231-DVL1	P-001368	F-001368	NC_000001.11	31291960	248956422	31291473	31292458	986	54		SNRNP40		0.467	55.2829	5.0051	2.79e-08	112
DVL1	231-DVL1	P-001369	F-001369	NC_000001.11	31293293	248956422	31292786	31293761	976	67		SNRNP40		0.538	43.598	5.69163	6.48e-11	129
DVL1	231-DVL1	P-001370	F-001370	NC_000001.11	31296648	248956422	31296213	31297538	1326	84		SNRNP40, ZCCHC17		0.642	63.6425	6.46153	2.23e-06	154
DVL1	231-DVL1	P-001371	F-001371	NC_000001.11	31339003	248956422	31338561	31339413	853	35		ZCCHC17		0.321	70.908	3.25641	0.00251	77
DVL1	231-DVL1	P-001372	F-001372	NC_000001.11	31346674	248956422	31345581	31347398	1818	43		ZCCHC17		0.68	56.9683	4.47843	9.37e-08	163
DVL1	231-DVL1	P-001373	F-001373	NC_000001.11	31348978	248956422	31347877	31349731	1855	43		ZCCHC17		0.722	67.1022	3.38771	0.00599	173
DVL1	231-DVL1	P-001374	F-001374	NC_000001.11	31364315	248956422	31363234	31366111	2878	84		ZCCHC17, FABP3		1.923	7.63636	7.52857	0	461
DVL1	231-DVL1	P-001375	F-001375	NC_000001.11	31434145	248956422	31433718	31434899	1182	40		SERINC2		0.563	68.4103	3.02453	3.82e-05	135
DVL1	231-DVL1	P-001376	F-001376	NC_000001.11	31488485	248956422	31487359	31489063	1705	31	LOC105379772		LINC01226	0.559	71.1939	3.07458	0.00211	134
DVL1	231-DVL1	P-001377	F-001377	NC_000001.11	31517976	248956422	31517519	31518446	928	24		LINC01226		0.288	63.5157	2.57933	0.0111	69
DVL1	231-DVL1	P-001378	F-001378	NC_000001.11	31583489	248956422	31583022	31583960	939	36		TINAGL1		0.367	68.4703	3.62569	3.81e-05	88
DVL1	231-DVL1	P-001379	F-001379	NC_000001.11	31630309	248956422	31629591	31631842	2252	137		HCRTR1, PEF1		2.991	1.18694	9.76922	0	717
DVL1	231-DVL1	P-001380	F-001380	NC_000001.11	31633181	248956422	31632048	31633799	1752	63		HCRTR1, PEF1		1.03	17.9007	6.09367	7.47e-30	247
DVL1	231-DVL1	P-001381	F-001381	NC_000001.11	31635386	248956422	31634184	31635958	1775	62		PEF1		0.843	37.0466	5.76849	1.29e-13	202
DVL1	231-DVL1	P-001382	F-001382	NC_000001.11	31652728	248956422	31651876	31653170	1295	49		PEF1-AS1, COL16A1		0.526	49.8718	5.37856	1.99e-09	126
DVL1	231-DVL1	P-001383	F-001383	NC_000001.11	31653909	248956422	31653183	31654280	1098	27		PEF1-AS1, COL16A1		0.371	70.9358	3.01106	0.000148	89
DVL1	231-DVL1	P-001384	F-001384	NC_000001.11	31655395	248956422	31654328	31655790	1463	25		PEF1-AS1, COL16A1		0.463	71.2245	2.84319	0.000166	111
DVL1	231-DVL1	P-001385	F-001385	NC_000001.11	31669783	248956422	31668805	31670843	2039	29		COL16A1, LOC101929444		0.738	69.4981	2.48515	0.00353	177
DVL1	231-DVL1	P-001386	F-001386	NC_000001.11	31686892	248956422	31686482	31687449	968	25		COL16A1		0.321	63.261	2.46448	0.0121	77
DVL1	231-DVL1	P-001387	F-001387	NC_000001.11	31698069	248956422	31697589	31699047	1459	44		COL16A1		0.597	59.6408	4.2266	3.26e-07	143
DVL1	231-DVL1	P-001388	F-001388	NC_000001.11	31727527	248956422	31727059	31728561	1503	37		ADGRB2		0.588	55.7685	3.87003	4.05e-08	141
DVL1	231-DVL1	P-001389	F-001389	NC_000001.11	31731266	248956422	31730234	31731693	1460	31		ADGRB2		0.555	56.3418	3.36495	6.1e-08	133
DVL1	231-DVL1	P-001390	F-001390	NC_000001.11	31733083	248956422	31732281	31733484	1204	26		ADGRB2		0.396	69.5853	2.64583	0.00348	95
DVL1	231-DVL1	P-001391	F-001391	NC_000001.11	31739434	248956422	31737004	31739732	2729	36		ADGRB2		0.805	68.9593	3.7414	0.00402	193
DVL1	231-DVL1	P-001392	F-001392	NC_000001.11	31741718	248956422	31741363	31742405	1043	18		ADGRB2		0.292	59.6367	2.06906	0.0211	70
DVL1	231-DVL1	P-001393	F-001393	NC_000001.11	31756658	248956422	31755800	31757493	1694	38		ADGRB2		0.651	63.6241	3.67555	2.29e-06	156
DVL1	231-DVL1	P-001394	F-001394	NC_000001.11	31808995	248956422	31808356	31809518	1163	24		SPOCD1		0.355	63.3553	2.54849	0.0116	85
DVL1	231-DVL1	P-001395	F-001395	NC_000001.11	31882399	248956422	31882184	31882792	609	23	SPOCD1		PTP4A2	0.204	63.2764	2.39544	0.0118	49
DVL1	231-DVL1	P-001396	F-001396	NC_000001.11	31907307	248956422	31906021	31909383	3363	157		PTP4A2		6.971	0.57803	12.7814	0	1671
DVL1	231-DVL1	P-001397	F-001397	NC_000001.11	31911728	248956422	31909607	31914762	5156	75		PTP4A2		2.053	34.4505	6.91218	2.81e-15	492
DVL1	231-DVL1	P-001398	F-001398	NC_000001.11	31915948	248956422	31915206	31916380	1175	39		PTP4A2		0.426	71.4199	3.63896	0.00204	102
DVL1	231-DVL1	P-001399	F-001399	NC_000001.11	31919132	248956422	31918537	31920076	1540	187		PTP4A2		2.67	0.41322	14.9741	0	640
DVL1	231-DVL1	P-001400	F-001400	NC_000001.11	31938228	248956422	31937553	31938685	1133	135		PTP4A2		1.055	8.36278	12.0333	0	253
DVL1	231-DVL1	P-001401	F-001401	NC_000001.11	31968860	248956422	31967899	31969196	1298	23	PTP4A2		KHDRBS1	0.426	55.8749	2.11974	0.0342	102
DVL1	231-DVL1	P-001402	F-001402	NC_000001.11	32014018	248956422	32013523	32015163	1641	146		KHDRBS1		1.806	3.67133	11.596	0	433
DVL1	231-DVL1	P-001403	F-001403	NC_000001.11	32030388	248956422	32029592	32030847	1256	84		KHDRBS1		0.672	33.502	7.96713	7e-16	161
DVL1	231-DVL1	P-001404	F-001404	NC_000001.11	32031614	248956422	32030851	32032095	1245	79		KHDRBS1		0.701	33.465	7.01607	6.01e-16	168
DVL1	231-DVL1	P-001405	F-001405	NC_000001.11	32033263	248956422	32032822	32033805	984	99		KHDRBS1		0.814	12.3047	9.45408	1.6e-41	195
DVL1	231-DVL1	P-001406	F-001406	NC_000001.11	32037957	248956422	32036471	32041637	5167	127		KHDRBS1		3.15	4.77569	11.4349	0	755
DVL1	231-DVL1	P-001407	F-001407	NC_000001.11	32043224	248956422	32041968	32045725	3758	192		KHDRBS1		5.953	0.57803	12.9358	0	1427
DVL1	231-DVL1	P-001408	F-001408	NC_000001.11	32075671	248956422	32074274	32076122	1849	49		TMEM39B		0.734	43.9635	5.23733	8.37e-11	176
DVL1	231-DVL1	P-001409	F-001409	NC_000001.11	32077281	248956422	32076183	32078034	1852	24		TMEM39B		0.613	67.2615	2.61968	1.64e-05	147
DVL1	231-DVL1	P-001410	F-001410	NC_000001.11	32091831	248956422	32091322	32092476	1155	58		TMEM39B		0.597	35.5825	5.66615	3.61e-14	143
DVL1	231-DVL1	P-001411	F-001411	NC_000001.11	32094818	248956422	32094391	32095366	976	57		TMEM39B		0.463	61.9654	4.92784	8.07e-07	111
DVL1	231-DVL1	P-001412	F-001412	NC_000001.11	32102623	248956422	32100044	32103106	3063	61		TMEM39B		1.452	35.2128	5.00775	2.22e-14	348
DVL1	231-DVL1	P-001413	F-001413	NC_000001.11	32157403	248956422	32156434	32158680	2247	33		KPNA6		0.822	63.9231	2.69173	0.0103	197
DVL1	231-DVL1	P-001414	F-001414	NC_000001.11	32162470	248956422	32160927	32162879	1953	40		KPNA6		0.676	71.9036	3.75378	0.000906	162
DVL1	231-DVL1	P-001415	F-001415	NC_000001.11	32166198	248956422	32165654	32166628	975	33		KPNA6		0.355	67.5763	3.03563	0.00536	85
DVL1	231-DVL1	P-001416	F-001416	NC_000001.11	32176000	248956422	32169560	32176905	7346	95		KPNA6		8.306	0.57803	8.22762	0	1991
DVL1	231-DVL1	P-001417	F-001417	NC_000001.11	32181387	248956422	32179492	32181972	2481	95		TXLNA		1.669	11.5346	7.79895	4.63e-44	400
DVL1	231-DVL1	P-001418	F-001418	NC_000001.11	32184579	248956422	32183728	32185069	1342	48		TXLNA		0.534	61.9688	4.78005	7.88e-07	128
DVL1	231-DVL1	P-001419	F-001419	NC_000001.11	32188002	248956422	32185695	32189197	3503	75		TXLNA		1.531	29.0244	7.04511	2.9e-18	367
DVL1	231-DVL1	P-001420	F-001420	NC_000001.11	32197916	248956422	32189617	32199217	9601	118		TXLNA		10.125	0.57803	11.0666	0	2427
DVL1	231-DVL1	P-001421	F-001421	NC_000001.11	32201983	248956422	32201149	32202819	1671	50		CCDC28B		0.613	72.0417	4.56505	0.000441	147
DVL1	231-DVL1	P-001422	F-001422	NC_000001.11	32205239	248956422	32203471	32209264	5794	45		CCDC28B, TMEM234, IQCC, DCDC2B		3.246	7.71084	3.85627	0	778
DVL1	231-DVL1	P-001423	F-001423	NC_000001.11	32216494	248956422	32214180	32217741	3562	36		TMEM234, DCDC2B		1.552	28.1908	3.41117	7.77e-19	372
DVL1	231-DVL1	P-001424	F-001424	NC_000001.11	32222592	248956422	32220856	32223038	2183	69		TMEM234, EIF3I		0.818	63.9284	6.50652	3.56e-06	196
DVL1	231-DVL1	P-001425	F-001425	NC_000001.11	32224060	248956422	32223603	32224879	1277	75		EIF3I		0.793	23.0064	6.94494	5.84e-24	190
DVL1	231-DVL1	P-001426	F-001426	NC_000001.11	32226330	248956422	32225742	32226867	1126	146		EIF3I		1.477	2.68199	12.6222	0	354
DVL1	231-DVL1	P-001427	F-001427	NC_000001.11	32228656	248956422	32227443	32229581	2139	108		EIF3I		1.635	9.29204	8.57785	0	392
DVL1	231-DVL1	P-001428	F-001428	NC_000001.11	32231251	248956422	32229990	32231970	1981	159		EIF3I		2.086	1.34529	14.7653	0	500
DVL1	231-DVL1	P-001429	F-001429	NC_000001.11	32292216	248956422	32291817	32293157	1341	71		HDAC1		0.555	62.2985	6.70807	9.88e-07	133
DVL1	231-DVL1	P-001430	F-001430	NC_000001.11	32302686	248956422	32301866	32303340	1475	86		HDAC1		0.793	30.605	7.92597	2.26e-17	190
DVL1	231-DVL1	P-001431	F-001431	NC_000001.11	32316725	248956422	32316306	32318164	1859	84		HDAC1		0.876	33.6496	8.19732	9.87e-16	210
DVL1	231-DVL1	P-001432	F-001432	NC_000001.11	32324618	248956422	32324017	32324999	983	37		HDAC1		0.392	68.7536	3.58592	4.26e-05	94
DVL1	231-DVL1	P-001433	F-001433	NC_000001.11	32334477	248956422	32326528	32336477	9950	206		HDAC1, MARCKSL1		15.474	0.57803	13.9754	0	3709
DVL1	231-DVL1	P-001434	F-001434	NC_000001.11	32356600	248956422	32356233	32357467	1235	24		TSSK3		0.413	63.2731	2.27853	0.0119	99
DVL1	231-DVL1	P-001435	F-001435	NC_000001.11	32365858	248956422	32361045	32368983	7939	87		TSSK3, FAM229A, BSDC1		6.671	0.57803	8.76208	0	1599
DVL1	231-DVL1	P-001436	F-001436	NC_000001.11	32376585	248956422	32375012	32377104	2093	72		BSDC1		1.214	20.257	6.28021	7.77e-27	291
DVL1	231-DVL1	P-001437	F-001437	NC_000001.11	32378766	248956422	32377503	32379226	1724	35		BSDC1		0.697	54.4578	3.4468	1.76e-08	167
DVL1	231-DVL1	P-001438	F-001438	NC_000001.11	32383976	248956422	32383480	32385216	1737	57		BSDC1		0.642	65.9206	5.58521	9.37e-06	154
DVL1	231-DVL1	P-001439	F-001439	NC_000001.11	32473852	248956422	32473487	32474303	817	19		ZBTB8B		0.246	53.5985	1.97884	0.0446	59
DVL1	231-DVL1	P-001440	F-001440	NC_000001.11	32480918	248956422	32480400	32481785	1386	23		ZBTB8B		0.451	60.2155	2.18148	0.0193	108
DVL1	231-DVL1	P-001441	F-001441	NC_000001.11	32491615	248956422	32490675	32491933	1259	22		ZBTB8B		0.421	71.7954	2.25522	0.00137	101
DVL1	231-DVL1	P-001442	F-001442	NC_000001.11	32551595	248956422	32550752	32552961	2210	22		ZBTB8A		0.663	71.7989	2.38274	0.00096	159
DVL1	231-DVL1	P-001443	F-001443	NC_000001.11	32593448	248956422	32592594	32594012	1419	35		ZBTB8A		0.642	42.4988	3.48901	1.73e-11	154
DVL1	231-DVL1	P-001444	F-001444	NC_000001.11	32600549	248956422	32599741	32602580	2840	41		ZBTB8A		1.247	32.5744	3.94619	8.95e-17	299
DVL1	231-DVL1	P-001445	F-001445	NC_000001.11	32605511	248956422	32603268	32605857	2590	23		ZBTB8A		0.897	70.1497	2.18572	8.64e-05	215
DVL1	231-DVL1	P-001446	F-001446	NC_000001.11	32621588	248956422	32620590	32622353	1764	42		ZBTB8OS		0.847	33.5942	4.07051	9.41e-16	203
DVL1	231-DVL1	P-001447	F-001447	NC_000001.11	32634027	248956422	32631887	32635017	3131	57		ZBTB8OS		1.277	41.9694	5.30329	1.09e-11	306
DVL1	231-DVL1	P-001448	F-001448	NC_000001.11	32651964	248956422	32650049	32652506	2458	92		ZBTB8OS, RBBP4		1.414	33.6318	6.41977	9.19e-16	339
DVL1	231-DVL1	P-001449	F-001449	NC_000001.11	32657550	248956422	32656963	32658345	1383	82		RBBP4		0.738	34.6572	7.34932	5.04e-15	177
DVL1	231-DVL1	P-001450	F-001450	NC_000001.11	32660541	248956422	32659647	32661639	1993	18		RBBP4		0.58	52.6234	1.79435	0.0499	139
DVL1	231-DVL1	P-001451	F-001451	NC_000001.11	32669127	248956422	32667793	32669830	2038	84		RBBP4		1.781	3.7931	8.33957	0	427
DVL1	231-DVL1	P-001452	F-001452	NC_000001.11	32677451	248956422	32675472	32678493	3022	28		RBBP4		1.135	58.205	2.12045	0.0258	272
DVL1	231-DVL1	P-001453	F-001453	NC_000001.11	32679802	248956422	32678497	32686433	7937	192		RBBP4, SYNC		9.374	0.57803	16.1697	0	2247
DVL1	231-DVL1	P-001454	F-001454	NC_000001.11	32770116	248956422	32769360	32771312	1953	45		KIAA1522		0.985	26.4763	4.35262	2.8e-20	236
DVL1	231-DVL1	P-001455	F-001455	NC_000001.11	32775929	248956422	32771379	32776519	5141	141		KIAA1522, YARS1		5.357	0.46948	10.8461	0	1284
DVL1	231-DVL1	P-001456	F-001456	NC_000001.11	32780159	248956422	32778945	32789980	11036	115		YARS1		6.087	2.95749	10.0384	0	1459
DVL1	231-DVL1	P-001457	F-001457	NC_000001.11	32791198	248956422	32790706	32792444	1739	53		YARS1		0.743	58.1483	4.70699	1.47e-07	178
DVL1	231-DVL1	P-001458	F-001458	NC_000001.11	32806588	248956422	32806059	32807212	1154	63		YARS1		0.617	41.7349	5.44655	7.51e-12	148
DVL1	231-DVL1	P-001459	F-001459	NC_000001.11	32810620	248956422	32810157	32811502	1346	93		YARS1		1.206	9.95763	7.09795	0	289
DVL1	231-DVL1	P-001460	F-001460	NC_000001.11	32817211	248956422	32816688	32817695	1008	87		YARS1, S100PBP		0.613	32.7536	7.67077	1.43e-16	147
DVL1	231-DVL1	P-001461	F-001461	NC_000001.11	32826641	248956422	32825766	32828531	2766	61		S100PBP		1.577	15.0177	5.41747	2.91e-34	378
DVL1	231-DVL1	P-001462	F-001462	NC_000001.11	32829997	248956422	32828881	32831486	2606	25		S100PBP		0.843	53.615	2.20027	0.0444	202
DVL1	231-DVL1	P-001463	F-001463	NC_000001.11	32858518	248956422	32855595	32859526	3932	71		S100PBP		3.025	2.71318	6.26571	0	725
DVL1	231-DVL1	P-001464	F-001464	NC_000001.11	32889114	248956422	32888509	32890198	1690	71		HPCA		0.889	26.8167	6.80014	5.35e-20	213
DVL1	231-DVL1	P-001465	F-001465	NC_000001.11	32893582	248956422	32893161	32894024	864	47		HPCA		0.338	67.1551	4.93183	1.86e-05	81
DVL1	231-DVL1	P-001466	F-001466	NC_000001.11	32894793	248956422	32894345	32896389	2045	65		HPCA, TMEM54		1.402	7.29295	6.86485	0	336
DVL1	231-DVL1	P-001467	F-001467	NC_000001.11	32898239	248956422	32897801	32898719	919	54		TMEM54		0.396	56.6117	5.64816	8.38e-08	95
DVL1	231-DVL1	P-001468	F-001468	NC_000001.11	32901246	248956422	32900832	32901474	643	51		TMEM54		0.271	71.1389	4.83719	0.000203	65
DVL1	231-DVL1	P-001469	F-001469	NC_000001.11	32929220	248956422	32926834	32933916	7083	26		RNF19B		2.303	71.5327	2.28829	0.00199	552
DVL1	231-DVL1	P-001470	F-001470	NC_000001.11	32937069	248956422	32936055	32937659	1605	95		RNF19B		1.502	4.80905	8.19855	0	360
DVL1	231-DVL1	P-001471	F-001471	NC_000001.11	32938431	248956422	32937974	32938956	983	72		RNF19B		0.521	43.6665	6.44124	5.6e-11	125
DVL1	231-DVL1	P-001472	F-001472	NC_000001.11	32942332	248956422	32941168	32942867	1700	54		RNF19B		0.651	71.932	4.68922	0.000431	156
DVL1	231-DVL1	P-001473	F-001473	NC_000001.11	32944111	248956422	32943648	32944463	816	55		RNF19B		0.375	71.1002	4.44055	0.000219	90
DVL1	231-DVL1	P-001474	F-001474	NC_000001.11	32946514	248956422	32944850	32946971	2122	44		RNF19B		0.914	52.7601	2.88487	0.0491	219
DVL1	231-DVL1	P-001475	F-001475	NC_000001.11	32948293	248956422	32947744	32948777	1034	55		RNF19B		0.492	69.3539	4.23076	5.53e-05	118
DVL1	231-DVL1	P-001476	F-001476	NC_000001.11	32949739	248956422	32949239	32950229	991	61		RNF19B		0.492	46.8216	5.70807	5.85e-10	118
DVL1	231-DVL1	P-001477	F-001477	NC_000001.11	32951376	248956422	32950892	32951825	934	55		RNF19B		0.38	71.9458	4.92942	0.000378	91
DVL1	231-DVL1	P-001478	F-001478	NC_000001.11	32964245	248956422	32963677	32965000	1324	95		RNF19B		1.001	12.1541	8.83882	1.61e-42	240
DVL1	231-DVL1	P-001479	F-001479	NC_000001.11	33013260	248956422	33007754	33014920	7167	179		AK2		10.025	0.57803	14.8194	0	2403
DVL1	231-DVL1	P-001480	F-001480	NC_000001.11	33020055	248956422	33016861	33020492	3632	27		AK2		1.297	56.5501	2.60641	7.67e-08	311
DVL1	231-DVL1	P-001481	F-001481	NC_000001.11	33021431	248956422	33020938	33021926	989	30		AK2		0.355	61.0625	2.66433	0.0165	85
DVL1	231-DVL1	P-001482	F-001482	NC_000001.11	33024549	248956422	33024132	33025029	898	66		AK2		0.384	66.8841	6.19969	1.32e-05	92
DVL1	231-DVL1	P-001483	F-001483	NC_000001.11	33036754	248956422	33036286	33037238	953	101		AK2		0.576	32.277	9.3084	6.48e-17	138
DVL1	231-DVL1	P-001484	F-001484	NC_000001.11	33064196	248956422	33063452	33064670	1219	20	AK2		LOC105378635	0.371	53.0494	1.97358	0.0479	89
DVL1	231-DVL1	P-001485	F-001485	NC_000001.11	33118786	248956422	33117344	33119185	1842	24		AZIN2		0.68	62.1917	2.43723	8.68e-07	163
DVL1	231-DVL1	P-001486	F-001486	NC_000001.11	33120357	248956422	33119612	33120735	1124	33		AZIN2		0.392	72.431	3.38995	0.000522	94
DVL1	231-DVL1	P-001487	F-001487	NC_000001.11	33145879	248956422	33144756	33147972	3217	33		AZIN2, TRIM62		1.364	25.3165	3.47397	1.91e-21	327
DVL1	231-DVL1	P-001488	F-001488	NC_000001.11	33276505	248956422	33275860	33276904	1045	28		ZNF362		0.346	71.08	3.19928	0.000206	83
DVL1	231-DVL1	P-001489	F-001489	NC_000001.11	33280311	248956422	33279807	33280706	900	51		ZNF362		0.446	40.7662	5.44514	2.72e-12	107
DVL1	231-DVL1	P-001490	F-001490	NC_000001.11	33281680	248956422	33281229	33282044	816	42		ZNF362		0.321	70.6619	4.18681	0.000114	77
DVL1	231-DVL1	P-001491	F-001491	NC_000001.11	33299590	248956422	33298544	33300899	2356	61		ZNF362		1.844	4.70588	5.75214	0	442
DVL1	231-DVL1	P-001492	F-001492	NC_000001.11	33324086	248956422	33323359	33326454	3096	120		PHC2		3.504	0.3876	10.8547	0	840
DVL1	231-DVL1	P-001493	F-001493	NC_000001.11	33328989	248956422	33328455	33329585	1131	84		PHC2		0.755	23.0986	7.39292	6.27e-24	181
DVL1	231-DVL1	P-001494	F-001494	NC_000001.11	33330110	248956422	33329631	33330570	940	57		PHC2		0.509	40.9202	5.27816	3.27e-12	122
DVL1	231-DVL1	P-001495	F-001495	NC_000001.11	33331382	248956422	33330903	33331825	923	45		PHC2		0.359	72.1113	4.1434	0.000867	86
DVL1	231-DVL1	P-001496	F-001496	NC_000001.11	33332366	248956422	33331843	33332835	993	50		PHC2, MIR3605		0.43	65.9911	4.56079	8.97e-06	103
DVL1	231-DVL1	P-001497	F-001497	NC_000001.11	33334145	248956422	33333645	33335620	1976	62		PHC2		0.914	39.4619	5.65011	1.1e-12	219
DVL1	231-DVL1	P-001498	F-001498	NC_000001.11	33360396	248956422	33359988	33362218	2231	23		PHC2, PHC2-AS1		0.697	58.7591	2.1691	0.0238	167
DVL1	231-DVL1	P-001499	F-001499	NC_000001.11	33494447	248956422	33494030	33498455	4426	29		ZSCAN20		1.635	71.5517	2.30331	0.00177	392
DVL1	231-DVL1	P-001500	F-001500	NC_000001.11	33500192	248956422	33499714	33501662	1949	23		ZSCAN20		0.659	64.5874	2.48278	5.07e-06	158
DVL1	231-DVL1	P-001501	F-001501	NC_000001.11	33512033	248956422	33511575	33512514	940	31	ZSCAN20		CSMD2	0.3	60.1169	3.12212	0.0198	72
DVL1	231-DVL1	P-001502	F-001502	NC_000001.11	33516266	248956422	33514491	33516720	2230	25		CSMD2		0.768	51.6156	2.87369	5.57e-09	184
DVL1	231-DVL1	P-001503	F-001503	NC_000001.11	33523084	248956422	33522642	33523987	1346	20		CSMD2		0.405	58.9472	2.05668	0.0231	97
DVL1	231-DVL1	P-001504	F-001504	NC_000001.11	33537578	248956422	33536649	33538141	1493	20		CSMD2		0.426	65.8759	2.26139	0.00754	102
DVL1	231-DVL1	P-001505	F-001505	NC_000001.11	33600551	248956422	33599889	33601129	1241	18		CSMD2		0.33	53.6934	2.06906	0.0438	79
DVL1	231-DVL1	P-001506	F-001506	NC_000001.11	33629532	248956422	33629006	33630298	1293	23		CSMD2		0.417	71.1255	2.5976	0.000213	100
DVL1	231-DVL1	P-001507	F-001507	NC_000001.11	33652816	248956422	33652179	33653265	1087	19		CSMD2		0.321	67.6991	2.18401	0.00527	77
DVL1	231-DVL1	P-001508	F-001508	NC_000001.11	33663166	248956422	33662672	33663533	862	19		CSMD2		0.259	53.5418	1.97463	0.0453	62
DVL1	231-DVL1	P-001509	F-001509	NC_000001.11	33734241	248956422	33733884	33734759	876	19		CSMD2		0.242	54.9636	2.18401	0.0383	58
DVL1	231-DVL1	P-001510	F-001510	NC_000001.11	33803249	248956422	33802608	33803594	987	18		CSMD2		0.292	60	1.96257	0.0202	70
DVL1	231-DVL1	P-001511	F-001511	NC_000001.11	33819455	248956422	33819132	33819997	866	18		CSMD2		0.242	56.2903	2.06906	0.0321	58
DVL1	231-DVL1	P-001512	F-001512	NC_000001.11	33838671	248956422	33837685	33839032	1348	17		CSMD2		0.375	62.8687	1.95411	0.0127	90
DVL1	231-DVL1	P-001513	F-001513	NC_000001.11	33851042	248956422	33850131	33851376	1246	20		CSMD2		0.334	55.3185	2.29864	0.0368	80
DVL1	231-DVL1	P-001514	F-001514	NC_000001.11	33888987	248956422	33888601	33889287	687	24		CSMD2		0.192	53.1613	2.75874	0.0474	46
DVL1	231-DVL1	P-001515	F-001515	NC_000001.11	33977199	248956422	33976982	33977664	683	22		CSMD2		0.2	59.31	2.52885	0.0222	48
DVL1	231-DVL1	P-001516	F-001516	NC_000001.11	34012734	248956422	34012064	34013649	1586	23		CSMD2		0.451	65.0748	2.57674	0.00874	108
DVL1	231-DVL1	P-001517	F-001517	NC_000001.11	34042925	248956422	34042434	34043280	847	19		CSMD2		0.242	59.1846	2.18401	0.0224	58
DVL1	231-DVL1	P-001518	F-001518	NC_000001.11	34173031	248956422	34172697	34173744	1048	22		C1orf94		0.284	54.4507	2.52885	0.0405	68
DVL1	231-DVL1	P-001519	F-001519	NC_000001.11	34174686	248956422	34174006	34174952	947	17		C1orf94		0.271	61.0466	1.95411	0.0166	65
DVL1	231-DVL1	P-001520	F-001520	NC_000001.11	34197457	248956422	34197003	34198193	1191	28		C1orf94		0.434	61.4509	3.21853	6.97e-07	104
DVL1	231-DVL1	P-001521	F-001521	NC_000001.11	34200912	248956422	34200558	34201434	877	38		C1orf94		0.334	65.7079	4.21853	7.75e-06	80
DVL1	231-DVL1	P-001522	F-001522	NC_000001.11	34212334	248956422	34211993	34212783	791	27		C1orf94		0.246	68.2498	3.10359	0.00439	59
DVL1	231-DVL1	P-001523	F-001523	NC_000001.11	34218868	248956422	34217633	34219306	1674	41		C1orf94		0.622	55.9177	4.44055	5.04e-08	149
DVL1	231-DVL1	P-001524	F-001524	NC_000001.11	34242239	248956422	34241685	34242678	994	29	C1orf94		LOC105378639	0.325	72.5553	3.2415	0.000777	78
DVL1	231-DVL1	P-001525	F-001525	NC_000001.11	34285049	248956422	34284710	34285496	787	22		LOC105378639		0.225	55.3773	2.46754	0.0366	54
DVL1	231-DVL1	P-001526	F-001526	NC_000001.11	34298763	248956422	34298311	34299155	845	31	LOC105378639		LOC105378640	0.28	72.4459	3.56338	0.000632	67
DVL1	231-DVL1	P-001527	F-001527	NC_000001.11	34303307	248956422	34302443	34303626	1184	19	LOC105378639		LOC105378640	0.355	70.7553	2.18401	0.00264	85
DVL1	231-DVL1	P-001528	F-001528	NC_000001.11	34313306	248956422	34312902	34313924	1023	19	LOC105378639		LOC105378640	0.288	60.087	2.18401	0.0199	69
DVL1	231-DVL1	P-001529	F-001529	NC_000001.11	34333659	248956422	34333340	34334347	1008	19	LOC105378639		LOC105378640	0.305	53.6964	1.93349	0.0439	73
DVL1	231-DVL1	P-001530	F-001530	NC_000001.11	34341303	248956422	34340310	34341527	1218	20	LOC105378639		LOC105378640	0.355	67.5937	2.29895	0.00535	85
DVL1	231-DVL1	P-001531	F-001531	NC_000001.11	34354841	248956422	34354200	34355294	1095	21	LOC105378639		LOC105378640	0.325	61.4172	2.27948	0.0157	78
DVL1	231-DVL1	P-001532	F-001532	NC_000001.11	34376847	248956422	34376293	34377206	914	18	LOC105378640		LOC105378641	0.25	54.1597	2.06906	0.0413	60
DVL1	231-DVL1	P-001533	F-001533	NC_000001.11	34389395	248956422	34388743	34389837	1095	24	LOC105378640		LOC105378641	0.33	69.6362	2.75874	0.00311	79
DVL1	231-DVL1	P-001534	F-001534	NC_000001.11	34395710	248956422	34395402	34396164	763	19	LOC105378640		LOC105378641	0.217	55.5129	2.15832	0.0358	52
DVL1	231-DVL1	P-001535	F-001535	NC_000001.11	34431688	248956422	34431151	34432015	865	17	LOC105378640		LOC105378641	0.238	53.9181	1.95411	0.0424	57
DVL1	231-DVL1	P-001536	F-001536	NC_000001.11	34485682	248956422	34485236	34486090	855	19		LOC105378641		0.242	58.1776	2.18401	0.0261	58
DVL1	231-DVL1	P-001537	F-001537	NC_000001.11	34538181	248956422	34537777	34538639	863	20		LOC105378641		0.246	53.5456	2.1978	0.0454	59
DVL1	231-DVL1	P-001538	F-001538	NC_000001.11	34553821	248956422	34553523	34554492	970	22		LOC105378641		0.28	62.3987	2.52885	0.0136	67
DVL1	231-DVL1	P-001539	F-001539	NC_000001.11	34558563	248956422	34557866	34558930	1065	23		LOC105378641		0.338	68.7879	2.46914	0.00413	81
DVL1	231-DVL1	P-001540	F-001540	NC_000001.11	34589725	248956422	34589158	34590046	889	18		LOC105378641		0.242	53.0444	2.06906	0.0479	58
DVL1	231-DVL1	P-001541	F-001541	NC_000001.11	34600572	248956422	34600232	34601137	906	16		LOC105378641		0.25	55.4487	1.83916	0.036	60
DVL1	231-DVL1	P-001542	F-001542	NC_000001.11	34603750	248956422	34603080	34604348	1269	20		LOC105378641		0.375	70.0609	2.29895	0.00288	90
DVL1	231-DVL1	P-001543	F-001543	NC_000001.11	34648929	248956422	34648597	34649362	766	19		LOC105378641		0.221	56.1069	2.13351	0.0328	53
DVL1	231-DVL1	P-001544	F-001544	NC_000001.11	34725357	248956422	34724932	34725975	1044	18		LOC105378642		0.305	65.3105	2.06906	0.00834	73
DVL1	231-DVL1	P-001545	F-001545	NC_000001.11	34794407	248956422	34793921	34795120	1200	24		LOC105378642, GJA4		0.392	67.431	2.41713	0.00573	94
DVL1	231-DVL1	P-001546	F-001546	NC_000001.11	34849532	248956422	34849154	34850011	858	20	LOC105378642		SMIM12	0.246	53.568	2.18551	0.0453	59
DVL1	231-DVL1	P-001547	F-001547	NC_000001.11	34855782	248956422	34853583	34856337	2755	117		SMIM12		2.799	1.51515	9.85343	0	671
DVL1	231-DVL1	P-001548	F-001548	NC_000001.11	34859615	248956422	34858771	34860100	1330	42		SMIM12		0.526	71.1902	3.47718	0.00222	126
DVL1	231-DVL1	P-001549	F-001549	NC_000001.11	34866142	248956422	34865308	34866560	1253	26		DLGAP3		0.388	71.7927	2.91954	0.00136	93
DVL1	231-DVL1	P-001550	F-001550	NC_000001.11	34893942	248956422	34893547	34894669	1123	19		DLGAP3		0.309	54.0816	2.12861	0.0418	74
DVL1	231-DVL1	P-001551	F-001551	NC_000001.11	34904397	248956422	34903949	34904918	970	34		DLGAP3		0.338	68.6866	3.90769	4.21e-05	81
DVL1	231-DVL1	P-001552	F-001552	NC_000001.11	34938498	248956422	34937446	34938831	1386	19	DLGAP3		LOC653160	0.409	62.6789	2.04029	0.013	98
DVL1	231-DVL1	P-001553	F-001553	NC_000001.11	34949865	248956422	34949115	34950208	1094	19	DLGAP3		LOC653160	0.313	57.2969	2.08556	0.029	75
DVL1	231-DVL1	P-001554	F-001554	NC_000001.11	34952962	248956422	34951691	34953598	1908	17	DLGAP3		LOC653160	0.513	60.9198	1.93563	0.0168	123
DVL1	231-DVL1	P-001555	F-001555	NC_000001.11	34972293	248956422	34971720	34972829	1110	27	DLGAP3		LOC653160	0.371	62.8102	2.58597	0.0129	89
DVL1	231-DVL1	P-001556	F-001556	NC_000001.11	34976593	248956422	34974432	34976988	2557	25		LOC653160		0.747	70.057	2.66775	0.00289	179
DVL1	231-DVL1	P-001557	F-001557	NC_000001.11	34979090	248956422	34977810	34979975	2166	26		LOC653160		0.642	60.2969	2.61855	0.0191	154
DVL1	231-DVL1	P-001558	F-001558	NC_000001.11	34981959	248956422	34980235	34982554	2320	73		TMEM35B		1.206	28.3518	6.20133	1.39e-18	289
DVL1	231-DVL1	P-001559	F-001559	NC_000001.11	34983898	248956422	34983431	34984338	908	56		TMEM35B		0.434	60.5187	4.94644	4.87e-07	104
DVL1	231-DVL1	P-001560	F-001560	NC_000001.11	34985184	248956422	34984944	34985683	740	57		TMEM35B		0.384	63.5997	4.60203	2.66e-06	92
DVL1	231-DVL1	P-001561	F-001561	NC_000001.11	34988692	248956422	34986233	34989219	2987	45		ZMYM6		1.247	29.5758	4.66187	5.03e-18	299
DVL1	231-DVL1	P-001562	F-001562	NC_000001.11	34992259	248956422	34991867	34992640	774	26		ZMYM6		0.229	62.4415	2.98864	0.0135	55
DVL1	231-DVL1	P-001563	F-001563	NC_000001.11	34997522	248956422	34996870	34997865	996	19		ZMYM6		0.284	59.5721	2.15331	0.0213	68
DVL1	231-DVL1	P-001564	F-001564	NC_000001.11	35006289	248956422	35005727	35007311	1585	21		ZMYM6		0.517	72.2715	2.20595	0.000488	124
DVL1	231-DVL1	P-001565	F-001565	NC_000001.11	35010886	248956422	35009194	35012833	3640	29		ZMYM6		1.235	71.5863	2.64773	0.000311	296
DVL1	231-DVL1	P-001566	F-001566	NC_000001.11	35014773	248956422	35013854	35015472	1619	26		ZMYM6		0.622	62.3072	2.5813	9.86e-07	149
DVL1	231-DVL1	P-001567	F-001567	NC_000001.11	35019442	248956422	35017788	35020335	2548	29		ZMYM6		0.83	59.728	2.59915	0.0208	199
DVL1	231-DVL1	P-001568	F-001568	NC_000001.11	35097500	248956422	35097106	35098751	1646	27		ZMYM1		0.53	71.6537	2.79416	0.00119	127
DVL1	231-DVL1	P-001569	F-001569	NC_000001.11	35111297	248956422	35110768	35112053	1286	22		ZMYM1		0.384	66.1965	2.40945	0.00731	92
DVL1	231-DVL1	P-001570	F-001570	NC_000001.11	35113886	248956422	35112705	35116960	4256	47		ZMYM1		2.073	34.9112	3.50499	9.45e-15	497
DVL1	231-DVL1	P-001571	F-001571	NC_000001.11	35117814	248956422	35117353	35118301	949	26	ZMYM1		LOC105378644	0.305	71.7733	2.92626	0.0015	73
DVL1	231-DVL1	P-001572	F-001572	NC_000001.11	35184341	248956422	35175565	35188522	12958	203		SFPQ		16.708	0.57803	12.9618	0	4005
DVL1	231-DVL1	P-001573	F-001573	NC_000001.11	35189219	248956422	35188536	35189784	1249	157		SFPQ		1.523	4.08163	11.446	0	365
DVL1	231-DVL1	P-001574	F-001574	NC_000001.11	35192972	248956422	35190063	35193522	3460	200		SFPQ		6.629	0.57803	16.0151	0	1589
DVL1	231-DVL1	P-001575	F-001575	NC_000001.11	35200416	248956422	35199717	35200741	1025	17	SFPQ		ZMYM4	0.292	58.3045	1.90019	0.0256	70
DVL1	231-DVL1	P-001576	F-001576	NC_000001.11	35226516	248956422	35226019	35227213	1195	19	SFPQ		ZMYM4	0.355	64.7779	2.09498	0.00909	85
DVL1	231-DVL1	P-001577	F-001577	NC_000001.11	35278026	248956422	35277661	35278841	1181	24		ZMYM4		0.363	53.7207	2.36352	0.0437	87
DVL1	231-DVL1	P-001578	F-001578	NC_000001.11	35351438	248956422	35350379	35351939	1561	122		ZMYM4		1.368	6.72589	10.5473	0	328
DVL1	231-DVL1	P-001579	F-001579	NC_000001.11	35359282	248956422	35358534	35359872	1339	47		ZMYM4, ZMYM4-AS1		0.68	41.391	4.17412	4.99e-12	163
DVL1	231-DVL1	P-001580	F-001580	NC_000001.11	35361734	248956422	35360350	35362565	2216	34		ZMYM4, ZMYM4-AS1		0.743	66.2484	3.57539	1.05e-05	178
DVL1	231-DVL1	P-001581	F-001581	NC_000001.11	35366115	248956422	35365016	35366294	1279	21		ZMYM4, ZMYM4-AS1		0.421	71.7624	2.28456	0.000348	101
DVL1	231-DVL1	P-001582	F-001582	NC_000001.11	35370427	248956422	35369694	35370940	1247	32		ZMYM4		0.426	66.8431	3.67832	1.27e-05	102
DVL1	231-DVL1	P-001583	F-001583	NC_000001.11	35381619	248956422	35380997	35381999	1003	31		ZMYM4		0.442	50.3393	3.29538	2.55e-09	106
DVL1	231-DVL1	P-001584	F-001584	NC_000001.11	35386151	248956422	35384997	35386594	1598	28		ZMYM4		0.538	71.6314	2.86128	0.000338	129
DVL1	231-DVL1	P-001585	F-001585	NC_000001.11	35387115	248956422	35386636	35389485	2850	46		ZMYM4		1.222	37.1636	4.27985	1.37e-13	293
DVL1	231-DVL1	P-001586	F-001586	NC_000001.11	35390063	248956422	35389649	35390514	866	37		ZMYM4		0.275	60.6614	3.80485	0.018	66
DVL1	231-DVL1	P-001587	F-001587	NC_000001.11	35392237	248956422	35391816	35392754	939	33		ZMYM4		0.321	71.5989	3.4665	0.00134	77
DVL1	231-DVL1	P-001588	F-001588	NC_000001.11	35393669	248956422	35393212	35394155	944	39		ZMYM4		0.359	68.0712	4.09677	2.86e-05	86
DVL1	231-DVL1	P-001589	F-001589	NC_000001.11	35397532	248956422	35396028	35397984	1957	34		ZMYM4		0.843	32.615	3.76591	1.04e-16	202
DVL1	231-DVL1	P-001590	F-001590	NC_000001.11	35398915	248956422	35398153	35400017	1865	34		ZMYM4		0.663	72.1861	3.16337	0.000467	159
DVL1	231-DVL1	P-001591	F-001591	NC_000001.11	35405045	248956422	35404630	35405857	1228	46		ZMYM4		0.517	59.4555	4.44935	2.92e-07	124
DVL1	231-DVL1	P-001592	F-001592	NC_000001.11	35408094	248956422	35407618	35408545	928	45		ZMYM4		0.342	71.1439	4.62752	0.000213	82
DVL1	231-DVL1	P-001593	F-001593	NC_000001.11	35415588	248956422	35413616	35416082	2467	55		ZMYM4		0.943	67.199	4.8406	1.68e-05	226
DVL1	231-DVL1	P-001594	F-001594	NC_000001.11	35418540	248956422	35417799	35419013	1215	42		ZMYM4		0.526	59.9343	3.92263	3.63e-07	126
DVL1	231-DVL1	P-001595	F-001595	NC_000001.11	35419813	248956422	35419043	35422940	3898	60		ZMYM4		2.924	4.68278	4.65201	0	701
DVL1	231-DVL1	P-001596	F-001596	NC_000001.11	35433856	248956422	35433176	35444763	11588	75		KIAA0319L		6.925	0.37313	7.9566	0	1660
DVL1	231-DVL1	P-001597	F-001597	NC_000001.11	35448197	248956422	35444863	35448677	3815	41		KIAA0319L		1.36	62.355	3.82193	9.52e-07	326
DVL1	231-DVL1	P-001598	F-001598	NC_000001.11	35450407	248956422	35449503	35450848	1346	44		KIAA0319L		0.601	66.0389	3.61215	1.02e-05	144
DVL1	231-DVL1	P-001599	F-001599	NC_000001.11	35451683	248956422	35450989	35452624	1636	42		KIAA0319L		0.609	67.7065	3.53713	0.00502	146
DVL1	231-DVL1	P-001600	F-001600	NC_000001.11	35453661	248956422	35452928	35455203	2276	43		KIAA0319L		0.855	56.3974	4.26907	6.24e-08	205
DVL1	231-DVL1	P-001601	F-001601	NC_000001.11	35456132	248956422	35455561	35456635	1075	48		KIAA0319L		0.476	47.2028	5.08593	6.96e-10	114
DVL1	231-DVL1	P-001602	F-001602	NC_000001.11	35460367	248956422	35459873	35461389	1517	37		KIAA0319L		0.551	71.8834	3.34686	0.00162	132
DVL1	231-DVL1	P-001603	F-001603	NC_000001.11	35479065	248956422	35478507	35479515	1009	40		KIAA0319L		0.396	65.9786	3.3116	0.00745	95
DVL1	231-DVL1	P-001604	F-001604	NC_000001.11	35482736	248956422	35482296	35483160	865	27		KIAA0319L		0.259	62.0359	3.01106	0.0146	62
DVL1	231-DVL1	P-001605	F-001605	NC_000001.11	35495780	248956422	35495429	35496317	889	22		KIAA0319L		0.263	57.9649	2.39335	0.0267	63
DVL1	231-DVL1	P-001606	F-001606	NC_000001.11	35506856	248956422	35506212	35507994	1783	40		KIAA0319L		0.763	50.9664	3.72161	3.78e-09	183
DVL1	231-DVL1	P-001607	F-001607	NC_000001.11	35526879	248956422	35526462	35527425	964	23		KIAA0319L		0.292	60.4522	2.45834	0.0188	70
DVL1	231-DVL1	P-001608	F-001608	NC_000001.11	35528316	248956422	35527610	35528694	1085	21		KIAA0319L		0.35	65.2387	2.13702	0.00848	84
DVL1	231-DVL1	P-001609	F-001609	NC_000001.11	35558140	248956422	35556871	35558583	1713	41		KIAA0319L, NCDN		0.755	72.4852	2.98909	0.000784	181
DVL1	231-DVL1	P-001610	F-001610	NC_000001.11	35559214	248956422	35558736	35559680	945	65		NCDN		0.409	70.4945	5.61946	9.92e-05	98
DVL1	231-DVL1	P-001611	F-001611	NC_000001.11	35560666	248956422	35559887	35561739	1853	88		NCDN		1.848	2.6465	8.17974	0	443
DVL1	231-DVL1	P-001612	F-001612	NC_000001.11	35562460	248956422	35561972	35567609	5638	88		NCDN		4.322	1.32979	7.74496	0	1036
DVL1	231-DVL1	P-001613	F-001613	NC_000001.11	35577504	248956422	35577252	35577989	738	23		TFAP2E, TFAP2E-AS1		0.225	60.7642	2.53317	0.0177	54
DVL1	231-DVL1	P-001614	F-001614	NC_000001.11	35594670	248956422	35593549	35595252	1704	23		TFAP2E		0.492	65.7045	2.51897	0.0078	118
DVL1	231-DVL1	P-001615	F-001615	NC_000001.11	35603130	248956422	35599305	35603774	4470	131		PSMB2		5.29	0.54054	9.76922	0	1268
DVL1	231-DVL1	P-001616	F-001616	NC_000001.11	35609317	248956422	35608844	35609840	997	100		PSMB2		0.743	25.4158	7.51478	1.96e-21	178
DVL1	231-DVL1	P-001617	F-001617	NC_000001.11	35631325	248956422	35630642	35631809	1168	59		PSMB2		0.563	45.9603	5.48937	3.75e-10	135
DVL1	231-DVL1	P-001618	F-001618	NC_000001.11	35636353	248956422	35635940	35636876	937	90		PSMB2		0.655	24.571	7.85026	1.56e-22	157
DVL1	231-DVL1	P-001619	F-001619	NC_000001.11	35641390	248956422	35641051	35641887	837	134		PSMB2		0.759	15.6059	10.5571	1.23e-33	182
DVL1	231-DVL1	P-001620	F-001620	NC_000001.11	35655295	248956422	35654990	35656144	1155	22	PSMB2		LOC105378646	0.35	68.3219	2.45066	0.00438	84
DVL1	231-DVL1	P-001621	F-001621	NC_000001.11	35715324	248956422	35713758	35716702	2945	53		C1orf216		2.023	4.8227	5.18287	0	485
DVL1	231-DVL1	P-001622	F-001622	NC_000001.11	35720957	248956422	35719669	35721384	1716	25		CLSPN		0.588	71.6073	2.39442	0.0012	141
DVL1	231-DVL1	P-001623	F-001623	NC_000001.11	35732144	248956422	35731725	35733032	1308	18		CLSPN		0.392	55.9553	1.82792	0.034	94
DVL1	231-DVL1	P-001624	F-001624	NC_000001.11	35735148	248956422	35734234	35739923	5690	51		CLSPN		3.287	9.45055	4.01798	0	788
DVL1	231-DVL1	P-001625	F-001625	NC_000001.11	35743172	248956422	35742752	35743838	1087	26		CLSPN		0.35	58.1339	2.51485	0.0262	84
DVL1	231-DVL1	P-001626	F-001626	NC_000001.11	35748554	248956422	35747512	35749006	1495	40		CLSPN		0.651	51.2093	3.80125	4.47e-09	156
DVL1	231-DVL1	P-001627	F-001627	NC_000001.11	35751313	248956422	35749245	35751918	2674	60		CLSPN		1.26	25.1004	5.84983	1.19e-21	302
DVL1	231-DVL1	P-001628	F-001628	NC_000001.11	35753780	248956422	35752467	35754285	1819	39		CLSPN		0.659	63.9268	3.96049	3.35e-06	158
DVL1	231-DVL1	P-001629	F-001629	NC_000001.11	35760556	248956422	35759951	35761524	1574	51		CLSPN		0.993	15.6846	4.96245	2.12e-33	238
DVL1	231-DVL1	P-001630	F-001630	NC_000001.11	35763216	248956422	35761579	35763782	2204	40		CLSPN		0.872	67.3946	3.4278	2.09e-05	209
DVL1	231-DVL1	P-001631	F-001631	NC_000001.11	35764428	248956422	35763866	35765776	1911	69		CLSPN		1.118	19.1489	6.29978	3.52e-28	268
DVL1	231-DVL1	P-001632	F-001632	NC_000001.11	35783996	248956422	35783178	35784457	1280	23	CLSPN		AGO4	0.401	71.4747	2.50772	0.00203	96
DVL1	231-DVL1	P-001633	F-001633	NC_000001.11	35822392	248956422	35821992	35823098	1107	20		AGO4		0.342	60.4446	2.05668	0.0189	82
DVL1	231-DVL1	P-001634	F-001634	NC_000001.11	35831551	248956422	35831034	35832913	1880	26		AGO4		0.713	64.5298	2.46602	4.9e-06	171
DVL1	231-DVL1	P-001635	F-001635	NC_000001.11	35835971	248956422	35835145	35836446	1302	25		AGO4		0.43	61.5896	2.36887	0.0155	103
DVL1	231-DVL1	P-001636	F-001636	NC_000001.11	35841305	248956422	35840863	35841889	1027	23		AGO4		0.363	69.3205	2.20286	0.0037	87
DVL1	231-DVL1	P-001637	F-001637	NC_000001.11	35851094	248956422	35850571	35852408	1838	27		AGO4		0.626	72.0183	2.64778	0.000454	150
DVL1	231-DVL1	P-001638	F-001638	NC_000001.11	35856580	248956422	35853174	35858001	4828	42		AGO4		2.833	3.87097	4.39772	0	679
DVL1	231-DVL1	P-001639	F-001639	NC_000001.11	35888546	248956422	35887837	35888880	1044	26		AGO1		0.325	54.8057	2.56565	0.0391	78
DVL1	231-DVL1	P-001640	F-001640	NC_000001.11	35893178	248956422	35892255	35894402	2148	31		AGO1		0.701	60.9708	2.83033	0.0167	168
DVL1	231-DVL1	P-001641	F-001641	NC_000001.11	35895191	248956422	35894750	35895663	914	32		AGO1		0.296	64.0782	3.29763	0.00983	71
DVL1	231-DVL1	P-001642	F-001642	NC_000001.11	35902325	248956422	35901239	35902695	1457	32		AGO1		0.563	61.0992	3.25641	6.09e-07	135
DVL1	231-DVL1	P-001643	F-001643	NC_000001.11	35906941	248956422	35906558	35907483	926	31		AGO1		0.313	58.4307	2.90082	0.0253	75
DVL1	231-DVL1	P-001644	F-001644	NC_000001.11	35913931	248956422	35913421	35914400	980	30		AGO1		0.33	63.9718	2.93076	0.0103	79
DVL1	231-DVL1	P-001645	F-001645	NC_000001.11	35922660	248956422	35917230	35929796	12567	55		AGO1, AGO3		7.856	0.38314	5.28723	0	1883
DVL1	231-DVL1	P-001646	F-001646	NC_000001.11	35953026	248956422	35952643	35955635	2993	19		AGO3		0.851	67.5949	2.02195	0.00548	204
DVL1	231-DVL1	P-001647	F-001647	NC_000001.11	35967016	248956422	35966603	35967465	863	29		AGO3		0.271	54.8002	2.89089	0.0391	65
DVL1	231-DVL1	P-001648	F-001648	NC_000001.11	35972169	248956422	35971475	35972542	1068	33		AGO3		0.38	69.6528	3.12994	0.00345	91
DVL1	231-DVL1	P-001649	F-001649	NC_000001.11	35984672	248956422	35981519	35987326	5808	30		AGO3		2.186	26.5068	3.08502	3.22e-20	524
DVL1	231-DVL1	P-001650	F-001650	NC_000001.11	36055991	248956422	36054775	36057535	2761	32		AGO3		0.96	57.7347	3.32923	1.16e-07	230
DVL1	231-DVL1	P-001651	F-001651	NC_000001.11	36058056	248956422	36057783	36059301	1519	18		AGO3		0.451	56.077	1.82792	0.0329	108
DVL1	231-DVL1	P-001652	F-001652	NC_000001.11	36061339	248956422	36059370	36062309	2940	28		AGO3		1.068	66.6667	2.56028	1.2e-05	256
DVL1	231-DVL1	P-001653	F-001653	NC_000001.11	36067706	248956422	36065316	36068541	3226	32		AGO3		1.243	65.6869	2.71839	7.76e-06	298
DVL1	231-DVL1	P-001654	F-001654	NC_000001.11	36069366	248956422	36069028	36072732	3705	33		AGO3		1.669	24.8151	3.09985	8.23e-22	400
DVL1	231-DVL1	P-001655	F-001655	NC_000001.11	36093250	248956422	36088601	36094165	5565	77		ADPRS		3.392	3.82166	7.09651	0	813
DVL1	231-DVL1	P-001656	F-001656	NC_000001.11	36137149	248956422	36136246	36140577	4332	117		TRAPPC3		3.379	2.65655	9.44627	0	810
DVL1	231-DVL1	P-001657	F-001657	NC_000001.11	36149326	248956422	36148787	36149748	962	66		TRAPPC3		0.484	60.378	5.40007	4.07e-07	116
DVL1	231-DVL1	P-001658	F-001658	NC_000001.11	36156299	248956422	36156112	36156735	624	70		MAP7D1		0.426	34.4009	6.25659	2.17e-15	102
DVL1	231-DVL1	P-001659	F-001659	NC_000001.11	36171158	248956422	36170611	36173889	3279	86		MAP7D1		1.911	9.30493	8.37088	0	458
DVL1	231-DVL1	P-001660	F-001660	NC_000001.11	36176311	248956422	36174487	36177223	2737	80		MAP7D1		1.585	9.94709	8.16653	0	380
DVL1	231-DVL1	P-001661	F-001661	NC_000001.11	36180421	248956422	36177511	36181156	3646	125		MAP7D1		4.034	0.5102	11.9721	0	967
DVL1	231-DVL1	P-001662	F-001662	NC_000001.11	36259447	248956422	36258996	36259913	918	39		THRAP3		0.321	69.8689	3.86801	0.00317	77
DVL1	231-DVL1	P-001663	F-001663	NC_000001.11	36282599	248956422	36282224	36283098	875	68		THRAP3		0.496	51.1065	5.35731	4.3e-09	119
DVL1	231-DVL1	P-001664	F-001664	NC_000001.11	36286697	248956422	36285936	36290337	4402	120		THRAP3		5.131	0.57803	10.2564	0	1230
DVL1	231-DVL1	P-001665	F-001665	NC_000001.11	36291409	248956422	36290931	36291969	1039	74		THRAP3		0.617	41.4445	5.78338	5.63e-12	148
DVL1	231-DVL1	P-001666	F-001666	NC_000001.11	36292663	248956422	36292152	36293126	975	49		THRAP3		0.434	63.3619	4.51596	1.7e-06	104
DVL1	231-DVL1	P-001667	F-001667	NC_000001.11	36296697	248956422	36293455	36297287	3833	88		THRAP3		2.286	8.31354	8.0345	0	548
DVL1	231-DVL1	P-001668	F-001668	NC_000001.11	36300925	248956422	36300442	36302300	1859	81		THRAP3		1.439	16.2343	5.31078	1.14e-31	345
DVL1	231-DVL1	P-001669	F-001669	NC_000001.11	36303981	248956422	36303134	36305658	2525	137		THRAP3		3.78	0.57803	12.0358	0	906
DVL1	231-DVL1	P-001670	F-001670	NC_000001.11	36320259	248956422	36319786	36321034	1249	25		SH3D21		0.388	55.2529	2.4423	0.037	93
DVL1	231-DVL1	P-001671	F-001671	NC_000001.11	36322386	248956422	36321321	36323374	2054	54		SH3D21, EVA1B		1.085	16.2002	5.92074	1.98e-32	260
DVL1	231-DVL1	P-001672	F-001672	NC_000001.11	36340610	248956422	36339438	36342383	2946	63		STK40		2.874	1.32626	5.66723	0	689
DVL1	231-DVL1	P-001673	F-001673	NC_000001.11	36344186	248956422	36342991	36344654	1664	45		STK40		0.784	50.5485	3.78978	3.07e-09	188
DVL1	231-DVL1	P-001674	F-001674	NC_000001.11	36355297	248956422	36354790	36355854	1065	61		STK40		0.517	50.6745	5.57458	3.19e-09	124
DVL1	231-DVL1	P-001675	F-001675	NC_000001.11	36358303	248956422	36357867	36359025	1159	36		STK40		0.471	70.0279	3.23841	7.95e-05	113
DVL1	231-DVL1	P-001676	F-001676	NC_000001.11	36393914	248956422	36392613	36394573	1961	117		LSM10		1.777	3.81944	11.3168	0	426
DVL1	231-DVL1	P-001677	F-001677	NC_000001.11	36397788	248956422	36397326	36398235	910	67		LSM10		0.426	72.4468	5.0349	0.000615	102
DVL1	231-DVL1	P-001678	F-001678	NC_000001.11	36431880	248956422	36431499	36433603	2105	25		OSCP1		0.659	69.7609	2.76279	6.93e-05	158
DVL1	231-DVL1	P-001679	F-001679	NC_000001.11	36456320	248956422	36454141	36456848	2708	91		MRPS15		1.514	15.5458	8.3084	1.17e-33	363
DVL1	231-DVL1	P-001680	F-001680	NC_000001.11	36457937	248956422	36457515	36461590	4076	39		MRPS15		1.781	52.5883	3	7.6e-09	427
DVL1	231-DVL1	P-001681	F-001681	NC_000001.11	36464222	248956422	36463527	36464697	1171	117		MRPS15		0.78	24.9664	9.68643	9.67e-22	187
DVL1	231-DVL1	P-001682	F-001682	NC_000001.11	36499528	248956422	36498038	36499858	1821	25	CSF3R			0.547	58.75	2.50236	0.0237	131
DVL1	231-DVL1	P-001683	F-001683	NC_000001.11	36551783	248956422	36551243	36552140	898	21	CSF3R			0.263	52.8284	2.22268	0.049	63
DVL1	231-DVL1	P-001684	F-001684	NC_000001.11	36617465	248956422	36616911	36617861	951	22			LOC107984941	0.288	67.2776	2.4991	0.00583	69
DVL1	231-DVL1	P-001685	F-001685	NC_000001.11	36651060	248956422	36650728	36651513	786	19			LOC107984941	0.217	52.6956	2.17348	0.0495	52
DVL1	231-DVL1	P-001686	F-001686	NC_000001.11	36779530	248956422	36779110	36779995	886	22	LOC107984941		GRIK3	0.259	54.0345	2.36179	0.0419	62
DVL1	231-DVL1	P-001687	F-001687	NC_000001.11	36902996	248956422	36901534	36903652	2119	21		GRIK3		0.605	68.0674	2.31289	0.00472	145
DVL1	231-DVL1	P-001688	F-001688	NC_000001.11	37103205	248956422	37102401	37103622	1222	23	GRIK3		MIR4255	0.371	71.6838	2.6438	0.00147	89
DVL1	231-DVL1	P-001689	F-001689	NC_000001.11	37158574	248956422	37157837	37159045	1209	28			MIR4255	0.405	68.4991	3.21853	3.99e-05	97
DVL1	231-DVL1	P-001690	F-001690	NC_000001.11	37167051	248956422	37166606	37168219	1614	20	MIR4255			0.484	72.3607	2.27721	0.000812	116
DVL1	231-DVL1	P-001691	F-001691	NC_000001.11	37199843	248956422	37199405	37200354	950	24	MIR4255			0.292	69.0455	2.72629	0.00395	70
DVL1	231-DVL1	P-001692	F-001692	NC_000001.11	37236689	248956422	37236426	37237734	1309	18	MIR4255			0.38	66.8723	2.03998	0.00661	91
DVL1	231-DVL1	P-001693	F-001693	NC_000001.11	37254401	248956422	37254024	37255035	1012	19	MIR4255		LOC107984942	0.305	62.0951	2.06239	0.0144	73
DVL1	231-DVL1	P-001694	F-001694	NC_000001.11	37287226	248956422	37286635	37287547	913	17			LOC107984942	0.25	54.3834	1.95411	0.0407	60
DVL1	231-DVL1	P-001695	F-001695	NC_000001.11	37321750	248956422	37321204	37322074	871	21			LOC107984942	0.246	58.1916	2.4139	0.0258	59
DVL1	231-DVL1	P-001696	F-001696	NC_000001.11	37455681	248956422	37454899	37456576	1678	22		LINC01137		0.551	71.9173	2.29129	0.000382	132
DVL1	231-DVL1	P-001697	F-001697	NC_000001.11	37475605	248956422	37475149	37476575	1427	42		ZC3H12A		0.534	70.0266	3.63425	0.00292	128
DVL1	231-DVL1	P-001698	F-001698	NC_000001.11	37483779	248956422	37481156	37484606	3451	56		ZC3H12A		2.332	3.94945	5.61104	0	559
DVL1	231-DVL1	P-001699	F-001699	NC_000001.11	37493648	248956422	37492497	37494478	1982	93		MEAF6		1.932	2.91971	8.3352	0	463
DVL1	231-DVL1	P-001700	F-001700	NC_000001.11	37496532	248956422	37495573	37498068	2496	24		MEAF6		0.818	56.3097	2.11226	0.032	196
DVL1	231-DVL1	P-001701	F-001701	NC_000001.11	37501857	248956422	37500988	37502410	1423	76		MEAF6, MIR5581		0.751	42.783	6.18717	2.07e-11	180
DVL1	231-DVL1	P-001702	F-001702	NC_000001.11	37513457	248956422	37513034	37513978	945	47		MEAF6		0.384	68.4334	4.52814	3.31e-05	92
DVL1	231-DVL1	P-001703	F-001703	NC_000001.11	37523274	248956422	37522349	37523721	1373	22	MEAF6		LOC105378649	0.43	64.0711	2.23878	0.00987	103
DVL1	231-DVL1	P-001704	F-001704	NC_000001.11	37537855	248956422	37535871	37538409	2539	50		LOC105378649, SNIP1		1.531	9.92608	4.98429	0	367
DVL1	231-DVL1	P-001705	F-001705	NC_000001.11	37540446	248956422	37539880	37541180	1301	62		LOC105378649, SNIP1		0.651	28.1988	6.9064	7.19e-19	156
DVL1	231-DVL1	P-001706	F-001706	NC_000001.11	37544912	248956422	37543671	37545571	1901	30		SNIP1		0.647	70.0028	3.05288	7.87e-05	155
DVL1	231-DVL1	P-001707	F-001707	NC_000001.11	37556343	248956422	37555873	37556741	869	109	SNIP1		DNALI1	0.584	34.7614	8.45115	6.07e-15	140
DVL1	231-DVL1	P-001708	F-001708	NC_000001.11	37569036	248956422	37566494	37569760	3267	146		DNALI1, GNL2		2.916	1.89474	11.9858	0	699
DVL1	231-DVL1	P-001709	F-001709	NC_000001.11	37574382	248956422	37572963	37576960	3998	61		GNL2		2.174	10.0642	5.83094	0	521
DVL1	231-DVL1	P-001710	F-001710	NC_000001.11	37582796	248956422	37581817	37583340	1524	65		GNL2		0.872	30.3303	5.47413	1.14e-17	209
DVL1	231-DVL1	P-001711	F-001711	NC_000001.11	37583889	248956422	37583434	37584367	934	29		GNL2		0.313	66.7098	2.92069	0.00669	75
DVL1	231-DVL1	P-001712	F-001712	NC_000001.11	37587391	248956422	37586833	37587913	1081	81		GNL2		0.684	27.0408	7.12889	1.02e-19	164
DVL1	231-DVL1	P-001713	F-001713	NC_000001.11	37590809	248956422	37590259	37591286	1028	62		GNL2		0.521	43.8156	5.76849	7.85e-11	125
DVL1	231-DVL1	P-001714	F-001714	NC_000001.11	37592740	248956422	37592258	37593203	946	42		GNL2		0.384	71.1266	3.82749	0.000223	92
DVL1	231-DVL1	P-001715	F-001715	NC_000001.11	37593788	248956422	37593326	37594281	956	49		GNL2		0.367	71.7355	4.46541	0.00146	88
DVL1	231-DVL1	P-001716	F-001716	NC_000001.11	37595787	248956422	37595377	37596262	886	83		GNL2		0.471	71.6803	5.47868	0.00035	113
DVL1	231-DVL1	P-001717	F-001717	NC_000001.11	37628931	248956422	37627706	37629927	2222	18		RSPO1		0.617	67.5063	2.02122	0.00564	148
DVL1	231-DVL1	P-001718	F-001718	NC_000001.11	37682904	248956422	37681296	37684316	3021	70		C1orf109		2.478	2.6616	6.45137	0	594
DVL1	231-DVL1	P-001719	F-001719	NC_000001.11	37686293	248956422	37685619	37687310	1692	33		C1orf109		0.642	68.3667	3.07033	3.22e-05	154
DVL1	231-DVL1	P-001720	F-001720	NC_000001.11	37690353	248956422	37688004	37690818	2815	64		C1orf109		1.368	27.9026	5.64287	5.12e-19	328
DVL1	231-DVL1	P-001721	F-001721	NC_000001.11	37692648	248956422	37692223	37693207	985	81		C1orf109, CDCA8		0.726	21.3656	6.88093	6.2e-26	174
DVL1	231-DVL1	P-001722	F-001722	NC_000001.11	37705462	248956422	37704748	37706231	1484	37		CDCA8		0.584	60.422	3.69592	4.04e-07	140
DVL1	231-DVL1	P-001723	F-001723	NC_000001.11	37709123	248956422	37707924	37709942	2019	112		CDCA8		2.783	0.37453	10.0381	0	667
DVL1	231-DVL1	P-001724	F-001724	NC_000001.11	37716189	248956422	37715773	37716888	1116	21		EPHA10		0.321	56.9234	2.27948	0.0301	77
DVL1	231-DVL1	P-001725	F-001725	NC_000001.11	37769845	248956422	37769552	37770589	1038	20	LOC105378650		MANEAL	0.3	63.946	2.29895	0.0103	72
DVL1	231-DVL1	P-001726	F-001726	NC_000001.11	37794219	248956422	37793806	37795036	1231	38		MANEAL		0.421	71.0013	4.07945	0.00015	101
DVL1	231-DVL1	P-001727	F-001727	NC_000001.11	37795817	248956422	37795458	37797295	1838	31		MANEAL		0.634	71.51	2.88425	0.00191	152
DVL1	231-DVL1	P-001728	F-001728	NC_000001.11	37803401	248956422	37798807	37815775	16969	96		MANEAL, YRDC, C1orf122, MTF1		12.286	0	7.44321	0	2945
DVL1	231-DVL1	P-001729	F-001729	NC_000001.11	37822557	248956422	37821847	37822986	1140	33		MTF1		0.501	60.2041	3.07033	3.84e-07	120
DVL1	231-DVL1	P-001730	F-001730	NC_000001.11	37857349	248956422	37856884	37857916	1033	42		MTF1		0.467	54.5163	4.11542	1.78e-08	112
DVL1	231-DVL1	P-001731	F-001731	NC_000001.11	37861184	248956422	37860544	37862757	2214	55		INPP5B		1.464	16.2232	4.26434	5.76e-33	351
DVL1	231-DVL1	P-001732	F-001732	NC_000001.11	37868558	248956422	37868088	37869022	935	37		INPP5B		0.342	71.7081	3.62913	0.00103	82
DVL1	231-DVL1	P-001733	F-001733	NC_000001.11	37873016	248956422	37872621	37874453	1833	44		INPP5B		0.668	69.9664	4.16655	7.4e-05	160
DVL1	231-DVL1	P-001734	F-001734	NC_000001.11	37875611	248956422	37874956	37876132	1177	27		INPP5B		0.375	53.0186	2.54113	0.048	90
DVL1	231-DVL1	P-001735	F-001735	NC_000001.11	37882759	248956422	37882067	37883268	1202	24		INPP5B		0.371	66.49	2.55683	0.00688	89
DVL1	231-DVL1	P-001736	F-001736	NC_000001.11	37891960	248956422	37891695	37892460	766	23		INPP5B		0.246	58.5002	2.33083	0.0247	59
DVL1	231-DVL1	P-001737	F-001737	NC_000001.11	37908575	248956422	37908145	37909634	1490	38		INPP5B		0.513	71.8139	3.81924	0.000362	123
DVL1	231-DVL1	P-001738	F-001738	NC_000001.11	37918181	248956422	37917745	37919081	1337	19		INPP5B		0.359	56.338	2.18114	0.0319	86
DVL1	231-DVL1	P-001739	F-001739	NC_000001.11	37943277	248956422	37943104	37944206	1103	17		INPP5B, LOC105378651		0.309	60.5516	1.95411	0.0188	74
DVL1	231-DVL1	P-001740	F-001740	NC_000001.11	37958105	248956422	37956246	37958682	2437	138		SF3A3		2.77	0.69204	14.102	0	664
DVL1	231-DVL1	P-001741	F-001741	NC_000001.11	37969541	248956422	37967704	37970418	2715	99		SF3A3		1.831	9.98959	8.0596	0	439
DVL1	231-DVL1	P-001742	F-001742	NC_000001.11	37976924	248956422	37976443	37977365	923	45		SF3A3		0.346	71.7596	4.22706	0.00158	83
DVL1	231-DVL1	P-001743	F-001743	NC_000001.11	37978766	248956422	37978363	37979906	1544	55		SF3A3		0.768	30.9467	5.5271	3.08e-17	184
DVL1	231-DVL1	P-001744	F-001744	NC_000001.11	37980626	248956422	37980179	37981099	921	54		SF3A3		0.38	65.8947	5.33405	8.66e-06	91
DVL1	231-DVL1	P-001745	F-001745	NC_000001.11	37981741	248956422	37981321	37982234	914	29		SF3A3		0.288	59.1578	2.95728	0.0226	69
DVL1	231-DVL1	P-001746	F-001746	NC_000001.11	37984746	248956422	37983766	37985233	1468	45		SF3A3		0.597	71.4056	3.5741	0.00204	143
DVL1	231-DVL1	P-001747	F-001747	NC_000001.11	37987603	248956422	37987181	37988154	974	48		SF3A3		0.438	66.6875	4.1645	1.19e-05	105
DVL1	231-DVL1	P-001748	F-001748	NC_000001.11	37989912	248956422	37989424	37990456	1033	76		SF3A3		0.559	72.4122	4.72905	0.000604	134
DVL1	231-DVL1	P-001749	F-001749	NC_000001.11	37997747	248956422	37996648	37998438	1791	36		FHL3		0.855	35.0322	3.40787	1.06e-14	205
DVL1	231-DVL1	P-001750	F-001750	NC_000001.11	37999387	248956422	37998716	37999796	1081	27		FHL3		0.384	52.6031	2.27387	0.05	92
DVL1	231-DVL1	P-001751	F-001751	NC_000001.11	38019219	248956422	38017149	38021644	4496	73		UTP11		2.178	14.9425	6.8179	2.68e-34	522
DVL1	231-DVL1	P-001752	F-001752	NC_000001.11	38023665	248956422	38021873	38025193	3321	65		UTP11		2.061	5.65276	6.61457	0	494
DVL1	231-DVL1	P-001753	F-001753	NC_000001.11	38166575	248956422	38166416	38167378	963	17		LOC105378654		0.28	56.3865	1.85147	0.0318	67
DVL1	231-DVL1	P-001754	F-001754	NC_000001.11	38273633	248956422	38272990	38273982	993	23	LINC01343		LOC105378657	0.313	61.4205	2.36518	0.0157	75
DVL1	231-DVL1	P-001755	F-001755	NC_000001.11	38293854	248956422	38293399	38294686	1288	20	LINC01343		LOC105378657	0.346	56.2721	2.29895	0.0321	83
DVL1	231-DVL1	P-001756	F-001756	NC_000001.11	38322447	248956422	38322000	38322871	872	26		LOC105378657		0.263	59.2224	2.80353	0.0223	63
DVL1	231-DVL1	P-001757	F-001757	NC_000001.11	38344208	248956422	38343671	38344575	905	20		LOC105378657		0.259	60.2965	2.29895	0.0191	62
DVL1	231-DVL1	P-001758	F-001758	NC_000001.11	38407093	248956422	38406487	38407500	1014	27		LOC105378657		0.3	66.8669	3.09588	0.0066	72
DVL1	231-DVL1	P-001759	F-001759	NC_000001.11	38429717	248956422	38428262	38429929	1668	20		LOC105378657, LOC107984943		0.517	57.7331	1.9345	0.0275	124
DVL1	231-DVL1	P-001760	F-001760	NC_000001.11	38496221	248956422	38495760	38497234	1475	22		LOC105378657		0.463	69.9886	2.311	0.00295	111
DVL1	231-DVL1	P-001761	F-001761	NC_000001.11	38534540	248956422	38533760	38534898	1139	21	LOC105378658			0.334	67.1577	2.40791	0.00597	80
DVL1	231-DVL1	P-001762	F-001762	NC_000001.11	38555323	248956422	38554986	38556155	1170	26	LOC105378658			0.355	62.5917	2.76087	0.0132	85
DVL1	231-DVL1	P-001763	F-001763	NC_000001.11	38607535	248956422	38607117	38607799	683	21	LOC105378658		LOC105378660	0.196	56.4856	2.4139	0.0315	47
DVL1	231-DVL1	P-001764	F-001764	NC_000001.11	38632193	248956422	38630834	38633018	2185	23	LOC105378658		LOC105378660	0.701	72.4554	2.33568	0.000663	168
DVL1	231-DVL1	P-001765	F-001765	NC_000001.11	38650701	248956422	38650391	38651241	851	17			LOC105378660	0.242	58.6098	1.95411	0.0242	58
DVL1	231-DVL1	P-001766	F-001766	NC_000001.11	38667757	248956422	38667300	38668162	863	22			LOC105378660	0.254	62.1901	2.4991	0.0141	61
DVL1	231-DVL1	P-001767	F-001767	NC_000001.11	38710988	248956422	38708625	38711438	2814	82		LOC105378660		1.982	4.71281	8.22418	0	475
DVL1	231-DVL1	P-001768	F-001768	NC_000001.11	38725454	248956422	38725033	38725957	925	24		LOC105378660		0.275	53.2905	2.49427	0.0466	66
DVL1	231-DVL1	P-001769	F-001769	NC_000001.11	38732765	248956422	38732234	38733121	888	23	LOC105378660			0.263	60.539	2.55332	0.0184	63
DVL1	231-DVL1	P-001770	F-001770	NC_000001.11	38838448	248956422	38837388	38840096	2709	64		RRAGC		2.149	3.88514	6.01183	0	515
DVL1	231-DVL1	P-001771	F-001771	NC_000001.11	38846025	248956422	38845580	38846449	870	55		RRAGC		0.401	71.6433	4.33312	0.000316	96
DVL1	231-DVL1	P-001772	F-001772	NC_000001.11	38851702	248956422	38851222	38853303	2082	41		RRAGC		0.847	63.4877	3.57623	1.87e-06	203
DVL1	231-DVL1	P-001773	F-001773	NC_000001.11	38855780	248956422	38855300	38856221	922	80		RRAGC		0.551	33.6672	7.31777	1.15e-15	132
DVL1	231-DVL1	P-001774	F-001774	NC_000001.11	38857033	248956422	38856393	38857475	1083	61		RRAGC		0.505	54.3225	5.67545	1.68e-08	121
DVL1	231-DVL1	P-001775	F-001775	NC_000001.11	38859610	248956422	38858992	38859878	887	33		RRAGC		0.325	63.8466	2.95765	0.0105	78
DVL1	231-DVL1	P-001776	F-001776	NC_000001.11	38863867	248956422	38861762	38865165	3404	93		GJA9-MYCBP, MYCBP		3.1	2.54902	6.88286	0	743
DVL1	231-DVL1	P-001777	F-001777	NC_000001.11	38866893	248956422	38866436	38868571	2136	44		GJA9-MYCBP, MYCBP		0.797	52.7607	4.59728	8.62e-09	191
DVL1	231-DVL1	P-001778	F-001778	NC_000001.11	38886556	248956422	38885862	38887012	1151	19		RHBDL2		0.346	56.0806	1.94974	0.0326	83
DVL1	231-DVL1	P-001779	F-001779	NC_000001.11	38917773	248956422	38917362	38919134	1773	21		RHBDL2, LOC105378662		0.542	58.7791	2.06392	0.0236	130
DVL1	231-DVL1	P-001780	F-001780	NC_000001.11	38922156	248956422	38921158	38922319	1162	18		RHBDL2		0.35	60.0944	1.88676	0.0199	84
DVL1	231-DVL1	P-001781	F-001781	NC_000001.11	38947529	248956422	38947033	38947945	913	21	RHBDL2		AKIRIN1	0.275	67.4598	2.4139	0.00569	66
DVL1	231-DVL1	P-001782	F-001782	NC_000001.11	38982401	248956422	38982079	38982951	873	25	RHBDL2		AKIRIN1	0.263	58.5426	2.68385	0.0245	63
DVL1	231-DVL1	P-001783	F-001783	NC_000001.11	38991446	248956422	38991142	38994641	3500	129		AKIRIN1		1.894	11.3911	12.5628	9.81e-45	454
DVL1	231-DVL1	P-001784	F-001784	NC_000001.11	38998239	248956422	38994898	38998800	3903	73		AKIRIN1		1.861	27.034	6.12674	7.55e-20	446
DVL1	231-DVL1	P-001785	F-001785	NC_000001.11	39001048	248956422	39000532	39002476	1945	66		AKIRIN1		0.797	59.3152	5.95904	2.83e-07	191
DVL1	231-DVL1	P-001786	F-001786	NC_000001.11	39004240	248956422	39002687	39008426	5740	164		AKIRIN1		7.017	0.57803	14.6986	0	1682
DVL1	231-DVL1	P-001787	F-001787	NC_000001.11	39026382	248956422	39026034	39026865	832	56		NDUFS5		0.346	69.6238	4.59728	0.00348	83
DVL1	231-DVL1	P-001788	F-001788	NC_000001.11	39028836	248956422	39028298	39029706	1409	163		NDUFS5		1.277	7.8125	13.4948	0	306
DVL1	231-DVL1	P-001789	F-001789	NC_000001.11	39034446	248956422	39033926	39034963	1038	149		NDUFS5		0.955	10.0629	12.6575	0	229
DVL1	231-DVL1	P-001790	F-001790	NC_000001.11	39039814	248956422	39039542	39041476	1935	18	NDUFS5		MACF1	0.576	71.4519	1.96696	0.00187	138
DVL1	231-DVL1	P-001791	F-001791	NC_000001.11	39044149	248956422	39042555	39044604	2050	22	NDUFS5		MACF1	0.597	71.414	2.44654	0.00188	143
DVL1	231-DVL1	P-001792	F-001792	NC_000001.11	39056342	248956422	39055554	39057567	2014	26	NDUFS5		MACF1	0.768	56.5083	2.60246	6.41e-08	184
DVL1	231-DVL1	P-001793	F-001793	NC_000001.11	39357493	248956422	39357177	39358080	904	25		MACF1		0.28	53.4213	2.4998	0.0459	67
DVL1	231-DVL1	P-001794	F-001794	NC_000001.11	39385588	248956422	39385173	39386316	1144	29		MACF1		0.409	61.7356	2.55232	0.0153	98
DVL1	231-DVL1	P-001795	F-001795	NC_000001.11	39387825	248956422	39386865	39388911	2047	33		MACF1		0.884	50.3804	2.95224	2.8e-09	212
DVL1	231-DVL1	P-001796	F-001796	NC_000001.11	39411676	248956422	39409148	39414738	5591	32		MACF1, KIAA0754		2.566	59.2688	2.17094	2.6e-07	615
DVL1	231-DVL1	P-001797	F-001797	NC_000001.11	39422435	248956422	39421971	39423273	1303	50		MACF1		0.626	43.7184	4.65201	6e-11	150
DVL1	231-DVL1	P-001798	F-001798	NC_000001.11	39424108	248956422	39423700	39424923	1224	46		MACF1		0.43	67.5717	4.26765	0.00551	103
DVL1	231-DVL1	P-001799	F-001799	NC_000001.11	39428132	248956422	39427135	39428688	1554	48		MACF1		0.801	53.2389	3.6071	1.22e-08	192
DVL1	231-DVL1	P-001800	F-001800	NC_000001.11	39429928	248956422	39429571	39431857	2287	61		MACF1		1.068	43.4762	5.09335	3.61e-11	256
DVL1	231-DVL1	P-001801	F-001801	NC_000001.11	39433097	248956422	39432031	39433664	1634	39		MACF1		0.617	72.3872	3.40178	0.000807	148
DVL1	231-DVL1	P-001802	F-001802	NC_000001.11	39434565	248956422	39434089	39435024	936	40		MACF1		0.346	70.0437	3.72161	0.0029	83
DVL1	231-DVL1	P-001803	F-001803	NC_000001.11	39435683	248956422	39435118	39436197	1080	53		MACF1		0.521	63.6641	4.27908	2.23e-06	125
DVL1	231-DVL1	P-001804	F-001804	NC_000001.11	39437892	248956422	39437412	39438780	1369	72		MACF1		0.634	50.9648	6.48878	3.9e-09	152
DVL1	231-DVL1	P-001805	F-001805	NC_000001.11	39439398	248956422	39438862	39439959	1098	62		MACF1		0.58	39.3697	5.71407	9.85e-13	139
DVL1	231-DVL1	P-001806	F-001806	NC_000001.11	39442306	248956422	39440604	39444033	3430	62		MACF1		2.174	6.63265	5.75752	0	521
DVL1	231-DVL1	P-001807	F-001807	NC_000001.11	39448717	248956422	39446989	39449538	2550	59		MACF1		1.556	9.30233	6.02282	0	373
DVL1	231-DVL1	P-001808	F-001808	NC_000001.11	39451185	248956422	39450758	39451662	905	60		MACF1		0.463	40.6312	6.13773	2.24e-12	111
DVL1	231-DVL1	P-001809	F-001809	NC_000001.11	39452760	248956422	39451700	39453218	1519	60		MACF1		0.839	21.5901	6.2892	1.51e-25	201
DVL1	231-DVL1	P-001810	F-001810	NC_000001.11	39453790	248956422	39453311	39454276	966	47		MACF1		0.438	53.2199	4.7238	1.2e-08	105
DVL1	231-DVL1	P-001811	F-001811	NC_000001.11	39454977	248956422	39454473	39455895	1423	79		MACF1		0.788	25.9452	7.61113	1.75e-20	189
DVL1	231-DVL1	P-001812	F-001812	NC_000001.11	39459128	248956422	39457677	39460165	2489	65		MACF1		1.21	23.5253	6.4012	2.63e-23	290
DVL1	231-DVL1	P-001813	F-001813	NC_000001.11	39460744	248956422	39460181	39461220	1040	94		MACF1		0.78	13.9115	9.16473	1.02e-35	187
DVL1	231-DVL1	P-001814	F-001814	NC_000001.11	39461982	248956422	39461518	39462811	1294	59		MACF1		0.517	63.9377	5.70677	3.55e-06	124
DVL1	231-DVL1	P-001815	F-001815	NC_000001.11	39463653	248956422	39463182	39464147	966	31		MACF1		0.33	66.4948	3.04062	0.0068	79
DVL1	231-DVL1	P-001816	F-001816	NC_000001.11	39468650	248956422	39467852	39469905	2054	53		MACF1		0.851	71.2752	4.17555	0.000189	204
DVL1	231-DVL1	P-001817	F-001817	NC_000001.11	39479942	248956422	39479362	39481154	1793	93		MACF1		0.968	24.8652	8.71917	7.58e-22	232
DVL1	231-DVL1	P-001818	F-001818	NC_000001.11	39482365	248956422	39481474	39482735	1262	23		MACF1		0.413	58.9698	2.16884	0.023	99
DVL1	231-DVL1	P-001819	F-001819	NC_000001.11	39485762	248956422	39483588	39487356	3769	128		MACF1		3.842	0.40161	12.0468	0	921
DVL1	231-DVL1	P-001820	F-001820	NC_000001.11	39527173	248956422	39526405	39528378	1974	28		BMP8A		0.688	67.8608	2.48671	0.00494	165
DVL1	231-DVL1	P-001821	F-001821	NC_000001.11	39548010	248956422	39545506	39549343	3838	29	BMP8A		PABPC4	1.41	44.0816	2.8733	1.01e-10	338
DVL1	231-DVL1	P-001822	F-001822	NC_000001.11	39565271	248956422	39560373	39573055	12683	134		PABPC4, PABPC4-AS1, SNORA55		10.697	0.57803	10.4726	0	2564
DVL1	231-DVL1	P-001823	F-001823	NC_000001.11	39576116	248956422	39575317	39577088	1772	153		PABPC4		2.407	0.96774	14.2896	0	577
DVL1	231-DVL1	P-001824	F-001824	NC_000001.11	39626185	248956422	39625839	39626882	1044	18		HEYL		0.296	58.5139	2.02122	0.0247	71
DVL1	231-DVL1	P-001825	F-001825	NC_000001.11	39682649	248956422	39680311	39683101	2791	33		HPCAL4		0.972	50.1917	3.59781	2.24e-09	233
DVL1	231-DVL1	P-001826	F-001826	NC_000001.11	39743857	248956422	39742709	39744382	1674	57		PPIE		0.839	33.3899	5.34401	5.33e-16	201
DVL1	231-DVL1	P-001827	F-001827	NC_000001.11	39745404	248956422	39744886	39745794	909	50		PPIE		0.434	48.8372	5.00472	1.33e-09	104
DVL1	231-DVL1	P-001828	F-001828	NC_000001.11	39749061	248956422	39748162	39749537	1376	73		PPIE		0.747	28.2622	7.05394	8.92e-19	179
DVL1	231-DVL1	P-001829	F-001829	NC_000001.11	39753416	248956422	39752435	39760643	8209	88		PPIE, BMP8B		4.656	2.60708	8.34652	0	1116
DVL1	231-DVL1	P-001830	F-001830	NC_000001.11	39763786	248956422	39761523	39765267	3745	34		PPIE, BMP8B		1.272	70.6739	3.13352	0.000131	305
DVL1	231-DVL1	P-001831	F-001831	NC_000001.11	39767215	248956422	39766475	39768419	1945	27		BMP8B		0.634	64.4818	2.53624	0.00934	152
DVL1	231-DVL1	P-001832	F-001832	NC_000001.11	39770540	248956422	39769359	39770703	1345	18		BMP8B, OXCT2		0.371	53.7044	1.96947	0.0438	89
DVL1	231-DVL1	P-001833	F-001833	NC_000001.11	39772115	248956422	39771840	39773172	1333	19		BMP8B		0.392	69.628	2.1684	0.00342	94
DVL1	231-DVL1	P-001834	F-001834	NC_000001.11	39774096	248956422	39773703	39774587	885	19		BMP8B		0.246	55.9441	2.18401	0.0334	59
DVL1	231-DVL1	P-001835	F-001835	NC_000001.11	39791374	248956422	39790656	39791611	956	17	LOC101929536		LOC105378951	0.267	57.9367	1.95384	0.0268	64
DVL1	231-DVL1	P-001836	F-001836	NC_000001.11	39797426	248956422	39796984	39798291	1308	21	LOC101929536		LOC105378951	0.388	57.9223	2.18248	0.0269	93
DVL1	231-DVL1	P-001837	F-001837	NC_000001.11	39803683	248956422	39803334	39804342	1009	25		LOC105378951, LINC02811		0.325	62.5881	2.52044	0.0133	78
DVL1	231-DVL1	P-001838	F-001838	NC_000001.11	39829496	248956422	39829141	39830192	1052	24		LOC105378667		0.33	57.146	2.39002	0.0293	79
DVL1	231-DVL1	P-001839	F-001839	NC_000001.11	39841673	248956422	39840797	39843411	2615	73		TRIT1		1.811	15.6439	5.0222	2.26e-33	434
DVL1	231-DVL1	P-001840	F-001840	NC_000001.11	39844589	248956422	39843521	39845043	1523	31		TRIT1		0.58	65.2628	2.52371	0.00845	139
DVL1	231-DVL1	P-001841	F-001841	NC_000001.11	39847983	248956422	39846889	39848479	1591	28		TRIT1		0.613	56.3623	2.13702	0.0318	147
DVL1	231-DVL1	P-001842	F-001842	NC_000001.11	39850156	248956422	39849719	39851369	1651	27		TRIT1		0.513	57.4221	2.60384	0.0285	123
DVL1	231-DVL1	P-001843	F-001843	NC_000001.11	39852805	248956422	39852083	39853160	1078	38		TRIT1		0.417	71.6362	3.53553	0.000315	100
DVL1	231-DVL1	P-001844	F-001844	NC_000001.11	39857296	248956422	39854887	39857751	2865	25		TRIT1		0.93	69.1794	2.33044	0.00391	223
DVL1	231-DVL1	P-001845	F-001845	NC_000001.11	39962941	248956422	39962455	39963941	1487	71		MFSD2A		0.793	27.0218	7.00621	6.23e-20	190
DVL1	231-DVL1	P-001846	F-001846	NC_000001.11	39969646	248956422	39969250	39970131	882	29		MFSD2A		0.284	66.7917	3.09287	0.00642	68
DVL1	231-DVL1	P-001847	F-001847	NC_000001.11	40040781	248956422	40039992	40041781	1790	50		LOC105378669, CAP1		0.672	62.1185	4.00378	0.0143	161
DVL1	231-DVL1	P-001848	F-001848	NC_000001.11	40059419	248956422	40058445	40060587	2143	80		CAP1		1.051	54.8567	5.92074	2.26e-08	252
DVL1	231-DVL1	P-001849	F-001849	NC_000001.11	40061757	248956422	40061297	40062221	925	45		CAP1		0.396	69.4205	4.02578	5.31e-05	95
DVL1	231-DVL1	P-001850	F-001850	NC_000001.11	40064277	248956422	40063796	40065350	1555	95		CAP1		1.039	13.4562	9.0192	5.7e-37	249
DVL1	231-DVL1	P-001851	F-001851	NC_000001.11	40067570	248956422	40065769	40069005	3237	76		CAP1		1.469	26.6452	7.16661	3.88e-20	352
DVL1	231-DVL1	P-001852	F-001852	NC_000001.11	40071784	248956422	40069273	40075430	6158	196		CAP1, PPT1		12.232	0.57803	16.0098	0	2932
DVL1	231-DVL1	P-001853	F-001853	NC_000001.11	40076889	248956422	40076398	40077362	965	52		PPT1		0.417	72.2886	4.2689	0.000501	100
DVL1	231-DVL1	P-001854	F-001854	NC_000001.11	40078593	248956422	40078222	40079059	838	68		PPT1		0.401	55.746	6.48737	4.47e-08	96
DVL1	231-DVL1	P-001855	F-001855	NC_000001.11	40080437	248956422	40079582	40080943	1362	59		PPT1		0.605	64.6468	4.92636	5.33e-06	145
DVL1	231-DVL1	P-001856	F-001856	NC_000001.11	40089454	248956422	40088852	40089804	953	40		PPT1		0.334	68.6944	3.896	0.00417	80
DVL1	231-DVL1	P-001857	F-001857	NC_000001.11	40092128	248956422	40091013	40092897	1885	71		PPT1		1.093	33.4279	5.29477	4.99e-16	262
DVL1	231-DVL1	P-001858	F-001858	NC_000001.11	40097127	248956422	40096692	40097564	873	61		PPT1		0.417	58.4673	5.56937	1.84e-07	100
DVL1	231-DVL1	P-001859	F-001859	NC_000001.11	40115925	248956422	40115400	40116544	1145	17	PPT1		LOC105378671	0.346	60.1544	1.78003	0.0197	83
DVL1	231-DVL1	P-001860	F-001860	NC_000001.11	40131238	248956422	40130824	40131643	820	25	PPT1		LOC105378671	0.263	52.9697	2.41812	0.0483	63
DVL1	231-DVL1	P-001861	F-001861	NC_000001.11	40202554	248956422	40201607	40202895	1289	29		RLF		0.413	71.8176	3.10985	0.00144	99
DVL1	231-DVL1	P-001862	F-001862	NC_000001.11	40240331	248956422	40235505	40241038	5534	71		RLF		4.547	1.20482	6.18195	0	1090
DVL1	231-DVL1	P-001863	F-001863	NC_000001.11	40258372	248956422	40256354	40258818	2465	68		ZMPSTE24		1.331	24.7984	5.69731	8.63e-22	319
DVL1	231-DVL1	P-001864	F-001864	NC_000001.11	40260923	248956422	40260381	40261829	1449	57		ZMPSTE24		0.688	64.6099	4.35035	4.68e-06	165
DVL1	231-DVL1	P-001865	F-001865	NC_000001.11	40268517	248956422	40267411	40269002	1592	40		ZMPSTE24		0.659	62.2549	3.63575	1.01e-06	158
DVL1	231-DVL1	P-001866	F-001866	NC_000001.11	40270068	248956422	40269573	40271038	1466	55		ZMPSTE24		0.58	63.4063	5.31987	1.77e-06	139
DVL1	231-DVL1	P-001867	F-001867	NC_000001.11	40271981	248956422	40271053	40273364	2312	45		ZMPSTE24		0.909	47.5673	4.46309	8.32e-10	218
DVL1	231-DVL1	P-001868	F-001868	NC_000001.11	40281397	248956422	40280534	40283189	2656	78		ZMPSTE24		1.156	31.9412	7.78118	5.14e-17	277
DVL1	231-DVL1	P-001869	F-001869	NC_000001.11	40285994	248956422	40285533	40286455	923	42		ZMPSTE24		0.375	71.5102	3.56789	0.00186	90
DVL1	231-DVL1	P-001870	F-001870	NC_000001.11	40290929	248956422	40290458	40291746	1289	51		ZMPSTE24		0.563	52.9793	4.94276	1.14e-08	135
DVL1	231-DVL1	P-001871	F-001871	NC_000001.11	40293197	248956422	40292107	40294542	2436	108		ZMPSTE24		3.584	0	9.50518	0	859
DVL1	231-DVL1	P-001872	F-001872	NC_000001.11	40300810	248956422	40300270	40302180	1911	63		COL9A2		1.218	16.0774	5.39878	4.89e-32	292
DVL1	231-DVL1	P-001873	F-001873	NC_000001.11	40302688	248956422	40302415	40303951	1537	37		COL9A2		0.505	72.4266	3.84942	0.00063	121
DVL1	231-DVL1	P-001874	F-001874	NC_000001.11	40304479	248956422	40304058	40304969	912	25		COL9A2		0.284	58.3276	2.56814	0.0256	68
DVL1	231-DVL1	P-001875	F-001875	NC_000001.11	40310094	248956422	40309742	40311026	1285	22		COL9A2		0.401	59.5934	2.19309	0.0212	96
DVL1	231-DVL1	P-001876	F-001876	NC_000001.11	40333495	248956422	40332915	40333881	967	27	COL9A2		LOC107984945	0.313	66.243	2.80605	0.0072	75
DVL1	231-DVL1	P-001877	F-001877	NC_000001.11	40374061	248956422	40373443	40374618	1176	77		SMAP2		0.818	21.1808	6.55252	4.51e-26	196
DVL1	231-DVL1	P-001878	F-001878	NC_000001.11	40395889	248956422	40394060	40396817	2758	24		SMAP2		0.901	69.3784	2.43723	5.36e-05	216
DVL1	231-DVL1	P-001879	F-001879	NC_000001.11	40406837	248956422	40405504	40408155	2652	44		SMAP2		0.985	68.4503	3.90769	3.81e-05	236
DVL1	231-DVL1	P-001880	F-001880	NC_000001.11	40408677	248956422	40408256	40409247	992	37		SMAP2		0.363	71.7378	3.54374	0.00148	87
DVL1	231-DVL1	P-001881	F-001881	NC_000001.11	40409714	248956422	40409330	40410381	1052	32		SMAP2		0.338	56.6721	3.09214	0.0308	81
DVL1	231-DVL1	P-001882	F-001882	NC_000001.11	40414202	248956422	40412485	40414642	2158	43		SMAP2		0.905	43.66	4.15506	3.95e-11	217
DVL1	231-DVL1	P-001883	F-001883	NC_000001.11	40415339	248956422	40414871	40415712	842	39		SMAP2		0.334	71.2408	3.77227	0.000177	80
DVL1	231-DVL1	P-001884	F-001884	NC_000001.11	40416940	248956422	40415775	40420340	4566	92		SMAP2		2.265	13.924	8.3997	9.95e-36	543
DVL1	231-DVL1	P-001885	F-001885	NC_000001.11	40422185	248956422	40421347	40423966	2620	120		SMAP2		3.35	0.42553	10.6573	0	803
DVL1	231-DVL1	P-001886	F-001886	NC_000001.11	40428666	248956422	40427882	40429197	1316	23	SMAP2		ZFP69B	0.438	71.2635	2.48828	0.000234	105
DVL1	231-DVL1	P-001887	F-001887	NC_000001.11	40457450	248956422	40456607	40458014	1408	20		ZFP69B		0.455	64.7485	1.96564	0.0091	109
DVL1	231-DVL1	P-001888	F-001888	NC_000001.11	40463322	248956422	40462480	40463979	1500	22		ZFP69B		0.505	53.1769	1.91895	0.0474	121
DVL1	231-DVL1	P-001889	F-001889	NC_000001.11	40466396	248956422	40465977	40467476	1500	25		ZFP69B		0.488	63.8739	2.40621	0.0106	117
DVL1	231-DVL1	P-001890	F-001890	NC_000001.11	40472126	248956422	40469347	40474347	5001	26	ZFP69B		ZFP69	1.79	51.6343	2.44701	5.76e-09	429
DVL1	231-DVL1	P-001891	F-001891	NC_000001.11	40479358	248956422	40478907	40479800	894	28		ZFP69		0.288	53.2061	2.6765	0.0471	69
DVL1	231-DVL1	P-001892	F-001892	NC_000001.11	40487168	248956422	40487005	40488453	1449	23		ZFP69, LOC105378672		0.442	68.9674	2.47458	0.00399	106
DVL1	231-DVL1	P-001893	F-001893	NC_000001.11	40495078	248956422	40494717	40496283	1567	27		ZFP69, LOC105378672		0.588	49.7003	3.10359	1.85e-09	141
DVL1	231-DVL1	P-001894	F-001894	NC_000001.11	40515274	248956422	40514231	40516678	2448	35		EXO5		0.96	40.7462	3.67659	2.72e-12	230
DVL1	231-DVL1	P-001895	F-001895	NC_000001.11	40546956	248956422	40546324	40548335	2012	28		ZNF684		0.793	62.3331	2.58055	9.55e-07	190
DVL1	231-DVL1	P-001896	F-001896	NC_000001.11	40577154	248956422	40576626	40578113	1488	20	LOC105378673		RIMS3	0.446	70.7776	2.22028	0.00257	107
DVL1	231-DVL1	P-001897	F-001897	NC_000001.11	40593851	248956422	40592877	40594259	1383	22	LOC105378673		RIMS3	0.476	70.4201	2.10709	0.00275	114
DVL1	231-DVL1	P-001898	F-001898	NC_000001.11	40598191	248956422	40597769	40598633	865	26	LOC105378673		RIMS3	0.271	66.3106	2.85073	0.00711	65
DVL1	231-DVL1	P-001899	F-001899	NC_000001.11	40599863	248956422	40599351	40600272	922	25	LOC105378673		RIMS3	0.284	68.4704	2.83989	0.0043	68
DVL1	231-DVL1	P-001900	F-001900	NC_000001.11	40621078	248956422	40620503	40627057	6555	56		RIMS3		4.756	0.39841	6.30272	0	1140
DVL1	231-DVL1	P-001901	F-001901	NC_000001.11	40628849	248956422	40628415	40629663	1249	32		RIMS3		0.405	71.3224	3.36145	0.00207	97
DVL1	231-DVL1	P-001902	F-001902	NC_000001.11	40691823	248956422	40688066	40692202	4137	62		RIMS3, NFYC-AS1, NFYC		1.861	28.9554	5.39832	2.56e-18	446
DVL1	231-DVL1	P-001903	F-001903	NC_000001.11	40749640	248956422	40748454	40750110	1657	54		NFYC		0.601	72.4318	4.93026	0.000791	144
DVL1	231-DVL1	P-001904	F-001904	NC_000001.11	40753229	248956422	40752108	40754833	2726	44		NFYC, MIR30E		0.893	65.66	4.00975	0.00791	214
DVL1	231-DVL1	P-001905	F-001905	NC_000001.11	40758222	248956422	40757664	40758725	1062	56		NFYC		0.496	66.2488	4.55897	1.07e-05	119
DVL1	231-DVL1	P-001906	F-001906	NC_000001.11	40763011	248956422	40762318	40763938	1621	50		NFYC		0.688	51.4345	4.79353	4.94e-09	165
DVL1	231-DVL1	P-001907	F-001907	NC_000001.11	40766648	248956422	40766158	40769884	3727	41		NFYC		1.331	62.6301	3.81465	1.25e-06	319
DVL1	231-DVL1	P-001908	F-001908	NC_000001.11	40770847	248956422	40770137	40771993	1857	95		NFYC		1.748	3.05755	9.29005	0	419
DVL1	231-DVL1	P-001909	F-001909	NC_000001.11	40937095	248956422	40936369	40937530	1162	29	CITED4		CTPS1	0.421	70.0133	2.67271	0.00292	101
DVL1	231-DVL1	P-001910	F-001910	NC_000001.11	40979812	248956422	40979406	40980011	606	54		CTPS1		0.254	71.9065	5.09206	0.000383	61
DVL1	231-DVL1	P-001911	F-001911	NC_000001.11	40983398	248956422	40982588	40983898	1311	73		CTPS1		0.688	43.1171	6.09532	3.02e-11	165
DVL1	231-DVL1	P-001912	F-001912	NC_000001.11	40984952	248956422	40984390	40985435	1046	74		CTPS1		0.651	34.5167	5.97456	4.02e-15	156
DVL1	231-DVL1	P-001913	F-001913	NC_000001.11	40987441	248956422	40986965	40987908	944	44		CTPS1		0.334	54.5509	3.81407	0.0398	80
DVL1	231-DVL1	P-001914	F-001914	NC_000001.11	40988620	248956422	40988163	40989076	914	44		CTPS1		0.38	72.48	3.77057	0.00076	91
DVL1	231-DVL1	P-001915	F-001915	NC_000001.11	40991192	248956422	40990562	40992297	1736	43		CTPS1		0.759	56.5167	3.75068	7.44e-08	182
DVL1	231-DVL1	P-001916	F-001916	NC_000001.11	40996054	248956422	40995296	40996513	1218	54		CTPS1		0.576	67.0167	4.18681	1.49e-05	138
DVL1	231-DVL1	P-001917	F-001917	NC_000001.11	40997490	248956422	40996880	40998028	1149	60		CTPS1		0.584	41.3827	5.5984	4.86e-12	140
DVL1	231-DVL1	P-001918	F-001918	NC_000001.11	41001043	248956422	41000405	41001540	1136	45		CTPS1		0.509	63.3528	3.96049	1.71e-06	122
DVL1	231-DVL1	P-001919	F-001919	NC_000001.11	41002208	248956422	41001743	41003490	1748	48		CTPS1		0.705	65.8204	4.24749	8.55e-06	169
DVL1	231-DVL1	P-001920	F-001920	NC_000001.11	41007503	248956422	41007039	41007986	948	53		CTPS1		0.375	70.6377	5.06623	0.00012	90
DVL1	231-DVL1	P-001921	F-001921	NC_000001.11	41011971	248956422	41008239	41012809	4571	115		CTPS1		3.838	1.17647	10.7405	0	920
DVL1	231-DVL1	P-001922	F-001922	NC_000001.11	41027367	248956422	41026093	41030346	4254	55		SLFNL1-AS1, SCMH1		2.303	12.004	4.88461	6.93e-43	552
DVL1	231-DVL1	P-001923	F-001923	NC_000001.11	41037502	248956422	41036992	41039726	2735	52		SLFNL1-AS1, SCMH1		1.343	25.3989	4.74766	1.97e-21	322
DVL1	231-DVL1	P-001924	F-001924	NC_000001.11	41043297	248956422	41042385	41043668	1284	24		SLFNL1-AS1, SCMH1		0.388	55.9378	2.42212	0.0336	93
DVL1	231-DVL1	P-001925	F-001925	NC_000001.11	41046534	248956422	41043985	41047023	3039	62		SCMH1		1.181	62.2813	5.40796	1.05e-06	283
DVL1	231-DVL1	P-001926	F-001926	NC_000001.11	41050836	248956422	41050266	41051305	1040	27		SCMH1		0.346	59.1883	2.55096	0.0225	83
DVL1	231-DVL1	P-001927	F-001927	NC_000001.11	41070696	248956422	41070150	41071119	970	33		SCMH1		0.338	61.4254	3.04136	0.0157	81
DVL1	231-DVL1	P-001928	F-001928	NC_000001.11	41075335	248956422	41074827	41075780	954	46		SCMH1		0.396	65.0595	4.49384	6.52e-06	95
DVL1	231-DVL1	P-001929	F-001929	NC_000001.11	41087823	248956422	41087409	41088970	1562	20		SCMH1		0.442	59.5065	2.17094	0.0218	106
DVL1	231-DVL1	P-001930	F-001930	NC_000001.11	41113371	248956422	41112471	41113915	1445	38		SCMH1		0.526	63.1304	3.22809	0.0123	126
DVL1	231-DVL1	P-001931	F-001931	NC_000001.11	41143058	248956422	41142485	41144223	1739	45		SCMH1		0.655	72.0233	3.89729	0.000891	157
DVL1	231-DVL1	P-001932	F-001932	NC_000001.11	41168444	248956422	41166616	41169350	2735	26		SCMH1		1.047	52.771	2.49508	9.3e-09	251
DVL1	231-DVL1	P-001933	F-001933	NC_000001.11	41181694	248956422	41180211	41181843	1633	23		SCMH1		0.551	60.7492	2.07174	0.0174	132
DVL1	231-DVL1	P-001934	F-001934	NC_000001.11	41251879	248956422	41250785	41252434	1650	23	SCMH1			0.488	60.5661	2.38274	0.0185	117
DVL1	231-DVL1	P-001935	F-001935	NC_000001.11	41506725	248956422	41506298	41511540	5243	30		HIVEP3		1.781	72.3051	2.62144	0.00054	427
DVL1	231-DVL1	P-001936	F-001936	NC_000001.11	41581220	248956422	41579571	41583082	3512	24		HIVEP3		1.131	70.959	2.23936	0.00254	271
DVL1	231-DVL1	P-001937	F-001937	NC_000001.11	41584783	248956422	41583919	41585183	1265	26		HIVEP3		0.396	67.2494	2.72532	0.00585	95
DVL1	231-DVL1	P-001938	F-001938	NC_000001.11	41848909	248956422	41846984	41849348	2365	25		HIVEP3		0.834	62.0522	2.09101	0.0145	200
DVL1	231-DVL1	P-001939	F-001939	NC_000001.11	41931393	248956422	41930539	41933482	2944	18		HIVEP3		0.834	57.1381	1.83364	0.0295	200
DVL1	231-DVL1	P-001940	F-001940	NC_000001.11	42125060	248956422	42124621	42125471	851	20	HIVEP3		GUCA2B	0.246	56.5684	2.22028	0.0312	59
DVL1	231-DVL1	P-001941	F-001941	NC_000001.11	42177187	248956422	42176230	42180509	4280	79		FOXJ3		4.723	0	7.28083	0	1132
DVL1	231-DVL1	P-001942	F-001942	NC_000001.11	42182023	248956422	42181596	42182631	1036	30		FOXJ3		0.367	71.4661	2.92784	0.00202	88
DVL1	231-DVL1	P-001943	F-001943	NC_000001.11	42191458	248956422	42186024	42192093	6070	57		FOXJ3		2.507	39.0625	4.71903	7.16e-13	601
DVL1	231-DVL1	P-001944	F-001944	NC_000001.11	42194919	248956422	42194490	42195472	983	35		FOXJ3		0.371	71.743	3.27826	0.00102	89
DVL1	231-DVL1	P-001945	F-001945	NC_000001.11	42205809	248956422	42205283	42206809	1527	29		FOXJ3		0.547	61.8696	2.47646	0.015	131
DVL1	231-DVL1	P-001946	F-001946	NC_000001.11	42278510	248956422	42277996	42279069	1074	43		FOXJ3		0.459	51.558	4.59602	5.16e-09	110
DVL1	231-DVL1	P-001947	F-001947	NC_000001.11	42381970	248956422	42381523	42382377	855	19		RIMKLA		0.254	64.3776	2.18401	0.00945	61
DVL1	231-DVL1	P-001948	F-001948	NC_000001.11	42385637	248956422	42385197	42385898	702	22		RIMKLA		0.209	59.5866	2.48753	0.0213	50
DVL1	231-DVL1	P-001949	F-001949	NC_000001.11	42399557	248956422	42399180	42400442	1263	26		RIMKLA		0.384	53.1596	2.56565	0.0475	92
DVL1	231-DVL1	P-001950	F-001950	NC_000001.11	42408179	248956422	42406708	42408569	1862	24		RIMKLA		0.584	66.2746	2.38274	0.0072	140
DVL1	231-DVL1	P-001951	F-001951	NC_000001.11	42414915	248956422	42414206	42416384	2179	33		RIMKLA		0.951	37.6416	3.2078	2.05e-13	228
DVL1	231-DVL1	P-001952	F-001952	NC_000001.11	42417644	248956422	42416483	42424289	7807	31		RIMKLA		3.208	24.6771	2.75314	3.28e-22	769
DVL1	231-DVL1	P-001953	F-001953	NC_000001.11	42442334	248956422	42441807	42443925	2119	21		ZMYND12		0.709	69.6034	2.15046	6.28e-05	170
DVL1	231-DVL1	P-001954	F-001954	NC_000001.11	42459806	248956422	42456252	42460735	4484	91		ZMYND12, CCDC30, PPCS		3.158	7.17822	6.34999	0	757
DVL1	231-DVL1	P-001955	F-001955	NC_000001.11	42473202	248956422	42472818	42474809	1992	24		CCDC30, PPCS		0.572	57.2632	2.48304	0.0292	137
DVL1	231-DVL1	P-001956	F-001956	NC_000001.11	42498268	248956422	42496603	42498734	2132	20		CCDC30		0.617	56.858	2.03525	0.0301	148
DVL1	231-DVL1	P-001957	F-001957	NC_000001.11	42500087	248956422	42499452	42500730	1279	135		CCDC30		1.151	5	14.3509	0	276
DVL1	231-DVL1	P-001958	F-001958	NC_000001.11	42506916	248956422	42505507	42507340	1834	29		CCDC30		0.651	71.9203	2.72411	0.000386	156
DVL1	231-DVL1	P-001959	F-001959	NC_000001.11	42587989	248956422	42586219	42588851	2633	20		CCDC30		0.814	69.793	1.99372	0.00324	195
DVL1	231-DVL1	P-001960	F-001960	NC_000001.11	42589840	248956422	42589380	42590410	1031	21		CCDC30		0.309	53.0042	2.14148	0.0483	74
DVL1	231-DVL1	P-001961	F-001961	NC_000001.11	42591241	248956422	42590908	42592462	1555	19		CCDC30		0.48	69.1931	2.00448	0.00378	115
DVL1	231-DVL1	P-001962	F-001962	NC_000001.11	42603646	248956422	42602929	42604083	1155	20		CCDC30		0.359	58.0649	2.00189	0.0265	86
DVL1	231-DVL1	P-001963	F-001963	NC_000001.11	42639699	248956422	42639169	42640256	1088	25		CCDC30		0.35	64.8591	2.54407	0.00903	84
DVL1	231-DVL1	P-001964	F-001964	NC_000001.11	42646462	248956422	42645646	42647813	2168	22		CCDC30		0.668	56.0532	2.08663	0.033	160
DVL1	231-DVL1	P-001965	F-001965	NC_000001.11	42658865	248956422	42658109	42659297	1189	31		PPIH		0.459	71.9341	2.75314	0.000926	110
DVL1	231-DVL1	P-001966	F-001966	NC_000001.11	42664918	248956422	42664476	42665397	922	47		PPIH		0.317	55.9516	4.25142	0.0333	76
DVL1	231-DVL1	P-001967	F-001967	NC_000001.11	42666015	248956422	42665571	42666490	920	45		PPIH		0.363	71.5701	4.02578	0.00122	87
DVL1	231-DVL1	P-001968	F-001968	NC_000001.11	42667409	248956422	42666959	42670975	4017	42		PPIH		1.51	56.582	3.76429	7.36e-08	362
DVL1	231-DVL1	P-001969	F-001969	NC_000001.11	42676621	248956422	42671905	42677062	5158	62		PPIH		2.874	6.56371	5.83518	0	689
DVL1	231-DVL1	P-001970	F-001970	NC_000001.11	42682525	248956422	42681665	42683830	2166	171		YBX1		1.677	5.70292	15.4679	0	402
DVL1	231-DVL1	P-001971	F-001971	NC_000001.11	42696783	248956422	42693187	42702675	9489	280		YBX1		8.64	0.5291	19.679	0	2071
DVL1	231-DVL1	P-001972	F-001972	NC_000001.11	42746730	248956422	42746144	42749663	3520	73		P3H1		1.952	10.998	6.89703	1.41e-45	468
DVL1	231-DVL1	P-001973	F-001973	NC_000001.11	42750251	248956422	42749743	42750638	896	44		P3H1		0.367	57.5019	4.93508	1.07e-07	88
DVL1	231-DVL1	P-001974	F-001974	NC_000001.11	42752573	248956422	42751787	42753099	1313	44		P3H1		0.584	62.6084	3.80394	1.26e-06	140
DVL1	231-DVL1	P-001975	F-001975	NC_000001.11	42754891	248956422	42754478	42756803	2326	31		P3H1		0.776	55.712	3.56338	3.94e-08	186
DVL1	231-DVL1	P-001976	F-001976	NC_000001.11	42757844	248956422	42757424	42758340	917	38		P3H1		0.375	65.1685	3.81532	6.73e-06	90
DVL1	231-DVL1	P-001977	F-001977	NC_000001.11	42759265	248956422	42758502	42759755	1254	46		P3H1		0.605	53.871	3.94196	1.5e-08	145
DVL1	231-DVL1	P-001978	F-001978	NC_000001.11	42762409	248956422	42761938	42762834	897	43		P3H1		0.355	54.165	3.30769	0.0413	85
DVL1	231-DVL1	P-001979	F-001979	NC_000001.11	42766881	248956422	42766107	42767942	1836	84		P3H1, C1orf50		1.151	16.091	7.51478	3.64e-32	276
DVL1	231-DVL1	P-001980	F-001980	NC_000001.11	42775406	248956422	42772228	42777340	5113	34		C1orf50, TMEM269-DT		1.932	34.846	3.32153	7.2e-15	463
DVL1	231-DVL1	P-001981	F-001981	NC_000001.11	42780006	248956422	42777401	42781621	4221	23		C1orf50, TMEM269-DT		1.373	63.4072	2.32841	1.86e-06	329
DVL1	231-DVL1	P-001982	F-001982	NC_000001.11	42795912	248956422	42795046	42796931	1886	22		TMEM269		0.601	70.8131	2.39069	0.000133	144
DVL1	231-DVL1	P-001983	F-001983	NC_000001.11	42804937	248956422	42804475	42806094	1620	26	TMEM269		SVBP	0.559	71.8336	2.46602	0.00169	134
DVL1	231-DVL1	P-001984	F-001984	NC_000001.11	42807335	248956422	42806850	42807956	1107	69		SVBP		0.638	30.5075	6.4815	1.65e-17	153
DVL1	231-DVL1	P-001985	F-001985	NC_000001.11	42816492	248956422	42816069	42817624	1556	55		SVBP, ERMAP		0.626	72.5721	4.51518	0.000703	150
DVL1	231-DVL1	P-001986	F-001986	NC_000001.11	42831011	248956422	42828480	42831564	3085	27		ERMAP		1.039	61.4646	2.78825	7.01e-07	249
DVL1	231-DVL1	P-001987	F-001987	NC_000001.11	42834135	248956422	42833673	42835473	1801	33		ERMAP		0.63	67.2515	3.39352	1.63e-05	151
DVL1	231-DVL1	P-001988	F-001988	NC_000001.11	42838000	248956422	42836887	42838634	1748	22		ERMAP		0.563	71.8614	2.25997	0.00111	135
DVL1	231-DVL1	P-001989	F-001989	NC_000001.11	42844638	248956422	42842052	42845258	3207	48		ERMAP		1.489	34.7094	4.04243	5.47e-15	357
DVL1	231-DVL1	P-001990	F-001990	NC_000001.11	42851237	248956422	42848661	42853987	5327	50		ZNF691		2.849	6.55527	4.91904	0	683
DVL1	231-DVL1	P-001991	F-001991	NC_000001.11	42871315	248956422	42870682	42871777	1096	20		LOC339539		0.35	53.1002	1.8896	0.0478	84
DVL1	231-DVL1	P-001992	F-001992	NC_000001.11	42891518	248956422	42889769	42892535	2767	32	LOC339539		SLC2A1	0.897	71.7796	3.0952	0.000973	215
DVL1	231-DVL1	P-001993	F-001993	NC_000001.11	42903549	248956422	42902388	42904008	1621	62	LOC339539		SLC2A1	0.763	28.3951	6.82854	1.1e-18	183
DVL1	231-DVL1	P-001994	F-001994	NC_000001.11	42927010	248956422	42925815	42928214	2400	148		SLC2A1		3.817	0.53476	10.7899	0	915
DVL1	231-DVL1	P-001995	F-001995	NC_000001.11	42929631	248956422	42928249	42931612	3364	107		SLC2A1		3.154	1.33333	9.40024	0	756
DVL1	231-DVL1	P-001996	F-001996	NC_000001.11	42958722	248956422	42958333	42959561	1229	90		SLC2A1, SLC2A1-AS1		0.668	35.4343	8.05155	2.71e-14	160
DVL1	231-DVL1	P-001997	F-001997	NC_000001.11	42982159	248956422	42981833	42982738	906	20		SLC2A1-AS1		0.271	58.1889	2.14472	0.0259	65
DVL1	231-DVL1	P-001998	F-001998	NC_000001.11	43080664	248956422	43080053	43081035	983	24	SLC2A1-AS1		FAM183A	0.309	63.3673	2.52109	0.0113	74
DVL1	231-DVL1	P-001999	F-001999	NC_000001.11	43099747	248956422	43098281	43100012	1732	20			FAM183A	0.521	59.7497	2.01427	0.0207	125
[truncated: 112,132 more rows]

## Sheet: Fig 2A, 2B Top
userSet	dbSet	collection	pValueLog	oddsRatio	support	rnkPV	rnkOR	rnkSup	maxRnk	meanRnk	b	c	d	description	filename	size	id	axis_label
231-DVL1	36	jaspar_motifs	322.005	5.5315	97079	1	1	1	1	1	2482571	2170	306960	jaspar_motifs	GATA2.bed	2212293	jaspar_motifs_36	jaspar_motifs
231-DVL1	36	jaspar_motifs	322.005	3.8073	48538	1	2	1	2	1.33	498266	1030	40256	jaspar_motifs	GATA2.bed	2212293	jaspar_motifs_36	jaspar_motifs
231-DVL1	18	jaspar_motifs	322.005	4.124	94864	1	2	2	2	1.67	2342907	4385	446624	jaspar_motifs	ETS1.bed	1998901	jaspar_motifs_18	jaspar_motifs
231-DVL1	18	jaspar_motifs	322.005	3.7143	48264	1	3	2	3	2	489408	1304	49114	jaspar_motifs	ETS1.bed	1998901	jaspar_motifs_18	jaspar_motifs
231-DVL1	36	jaspar_motifs	322.005	4.5174	93038	1	4	1	4	2	2119255	6987	718931	jaspar_motifs	GATA2.bed	2212293	jaspar_motifs_36	jaspar_motifs
231-DVL1	26	jaspar_motifs	322.005	3.6044	48249	1	4	3	4	2.67	490218	1319	48304	jaspar_motifs	FOXC1.bed	1942156	jaspar_motifs_26	jaspar_motifs
231-DVL1	18	jaspar_motifs	322.005	3.8351	88778	1	8	2	8	3.67	1910123	11247	928063	jaspar_motifs	ETS1.bed	1998901	jaspar_motifs_18	jaspar_motifs
231-DVL1	125	jaspar_motifs	322.005	3.433	47675	1	5	5	5	3.67	473921	1893	64601	jaspar_motifs	YY1.bed	1609723	jaspar_motifs_125	jaspar_motifs
231-DVL1	47	jaspar_motifs	322.005	3.2293	48043	1	7	4	7	4	488453	1525	50069	jaspar_motifs	Hltf.bed	1874155	jaspar_motifs_47	jaspar_motifs
231-DVL1	119	jaspar_motifs	322.005	2.8785	68902	1	6	10	10	5.67	1230071	30347	1559460	jaspar_motifs	TFAP2A.bed	671116	jaspar_motifs_119	jaspar_motifs
231-DVL1	125	jaspar_motifs	322.005	2.4759	84933	1	14	4	14	6.33	1968160	14316	821371	jaspar_motifs	YY1.bed	1609723	jaspar_motifs_125	jaspar_motifs
231-DVL1	26	jaspar_motifs	139.281	3.8794	27625	18	1	2	18	7	87097	260	3180	jaspar_motifs	FOXC1.bed	1942156	jaspar_motifs_26	jaspar_motifs
231-DVL1	68	jaspar_motifs	322.005	2.5959	45109	1	13	7	13	7	428558	4459	109964	jaspar_motifs	NFIC.bed	1099404	jaspar_motifs_68	jaspar_motifs
231-DVL1	57	jaspar_motifs	322.005	2.3947	70955	1	16	6	16	7.67	1426980	28294	1362551	jaspar_motifs	MZF1_1-4.bed	923762	jaspar_motifs_57	jaspar_motifs
231-DVL1	127	jaspar_motifs	322.005	2.4958	44893	1	15	8	15	8	427438	4675	111084	jaspar_motifs	ZNF354C.bed	1090639	jaspar_motifs_127	jaspar_motifs
231-DVL1	127	jaspar_motifs	145.695	3.5912	27567	11	7	7	11	8.33	86686	318	3591	jaspar_motifs	ZNF354C.bed	1090639	jaspar_motifs_127	jaspar_motifs
231-DVL1	26	jaspar_motifs	322.005	2.7996	84165	1	23	3	23	9	1857991	15860	980195	jaspar_motifs	FOXC1.bed	1942156	jaspar_motifs_26	jaspar_motifs
231-DVL1	106	jaspar_motifs	322.005	2.3149	44452	1	18	9	18	9.33	425234	5116	113288	jaspar_motifs	SPIB.bed	1034775	jaspar_motifs_106	jaspar_motifs
231-DVL1	126	jaspar_motifs	322.005	2.2977	69844	1	18	9	18	9.33	1417915	29405	1371616	jaspar_motifs	ZEB1.bed	999372	jaspar_motifs_126	jaspar_motifs
231-DVL1	37	jaspar_motifs	322.005	2.184	46305	1	22	6	22	9.67	466695	3263	71827	jaspar_motifs	GATA3.bed	1447088	jaspar_motifs_37	jaspar_motifs
231-DVL1	106	jaspar_motifs	145.557	3.5517	27560	12	8	9	12	9.67	86648	325	3629	jaspar_motifs	SPIB.bed	1034775	jaspar_motifs_106	jaspar_motifs
231-DVL1	125	jaspar_motifs	138.349	3.7371	27607	20	4	5	20	9.67	87003	278	3274	jaspar_motifs	YY1.bed	1609723	jaspar_motifs_125	jaspar_motifs
231-DVL1	126	jaspar_motifs	322.005	2.434	43903	1	16	12	16	9.67	409813	5665	128709	jaspar_motifs	ZEB1.bed	999372	jaspar_motifs_126	jaspar_motifs
231-DVL1	18	jaspar_motifs	135.56	3.7662	27617	26	3	3	26	10.7	87094	268	3183	jaspar_motifs	ETS1.bed	1998901	jaspar_motifs_18	jaspar_motifs
231-DVL1	36	jaspar_motifs	133.325	3.8361	27631	29	2	1	29	10.7	87202	254	3075	jaspar_motifs	GATA2.bed	2212293	jaspar_motifs_36	jaspar_motifs
231-DVL1	125	jaspar_motifs	322.005	2.7082	76117	1	26	5	26	10.7	1533606	23908	1304580	jaspar_motifs	YY1.bed	1609723	jaspar_motifs_125	jaspar_motifs
231-DVL1	26	jaspar_motifs	322.005	2.0325	87064	1	30	3	30	11.3	2171728	12185	617803	jaspar_motifs	FOXC1.bed	1942156	jaspar_motifs_26	jaspar_motifs
231-DVL1	37	jaspar_motifs	137.959	3.6921	27601	23	6	6	23	11.7	86973	284	3304	jaspar_motifs	GATA3.bed	1447088	jaspar_motifs_37	jaspar_motifs
231-DVL1	127	jaspar_motifs	322.005	2.0771	69888	1	26	8	26	11.7	1489605	29361	1299926	jaspar_motifs	ZNF354C.bed	1090639	jaspar_motifs_127	jaspar_motifs
231-DVL1	102	jaspar_motifs	322.005	2.1418	44280	1	25	10	25	12	428839	5288	109683	jaspar_motifs	SOX10.bed	1055850	jaspar_motifs_102	jaspar_motifs
231-DVL1	5	jaspar_motifs	322.005	2.4811	31933	1	13	23	23	12.3	447725	67316	2341806	jaspar_motifs	Arnt__Ahr.bed	217645	jaspar_motifs_5	jaspar_motifs
231-DVL1	47	jaspar_motifs	133.897	3.7009	27611	28	5	4	28	12.3	87079	274	3198	jaspar_motifs	Hltf.bed	1874155	jaspar_motifs_47	jaspar_motifs
231-DVL1	68	jaspar_motifs	322.005	2.0388	70315	1	29	7	29	12.3	1516905	28934	1272626	jaspar_motifs	NFIC.bed	1099404	jaspar_motifs_68	jaspar_motifs
231-DVL1	6	jaspar_motifs	322.005	2.1661	43322	1	23	15	23	13	410366	6246	128156	jaspar_motifs	BRCA1.bed	949915	jaspar_motifs_6	jaspar_motifs
231-DVL1	119	jaspar_motifs	322.005	2.925	45289	1	20	18	20	13	625827	54736	2212359	jaspar_motifs	TFAP2A.bed	671116	jaspar_motifs_119	jaspar_motifs
231-DVL1	57	jaspar_motifs	322.005	2.2041	42098	1	21	18	21	13.3	387119	7470	151403	jaspar_motifs	MZF1_1-4.bed	923762	jaspar_motifs_57	jaspar_motifs
231-DVL1	68	jaspar_motifs	138.895	3.41	27548	19	9	12	19	13.3	86662	337	3615	jaspar_motifs	NFIC.bed	1099404	jaspar_motifs_68	jaspar_motifs
231-DVL1	6	jaspar_motifs	140.349	3.367	27535	17	11	14	17	14	86572	350	3705	jaspar_motifs	BRCA1.bed	949915	jaspar_motifs_6	jaspar_motifs
231-DVL1	126	jaspar_motifs	322.005	2.4351	54858	1	31	10	31	14	944514	45167	1893672	jaspar_motifs	ZEB1.bed	999372	jaspar_motifs_126	jaspar_motifs
231-DVL1	57	jaspar_motifs	322.005	2.4716	52285	1	30	12	30	14.3	871477	47740	1966709	jaspar_motifs	MZF1_1-4.bed	923762	jaspar_motifs_57	jaspar_motifs
231-DVL1	68	jaspar_motifs	322.005	2.3114	57299	1	37	7	37	15	1042105	42726	1796081	jaspar_motifs	NFIC.bed	1099404	jaspar_motifs_68	jaspar_motifs
231-DVL1	102	jaspar_motifs	135.75	3.3908	27552	25	10	11	25	15.3	86723	333	3554	jaspar_motifs	SOX10.bed	1055850	jaspar_motifs_102	jaspar_motifs
231-DVL1	47	jaspar_motifs	322.005	2.2074	79178	1	42	4	42	15.7	1794977	20847	1043209	jaspar_motifs	Hltf.bed	1874155	jaspar_motifs_47	jaspar_motifs
231-DVL1	51	jaspar_motifs	322.005	2.298	23333	1	17	29	29	15.7	329078	75916	2460453	jaspar_motifs	Klf4.bed	142769	jaspar_motifs_51	jaspar_motifs
231-DVL1	127	jaspar_motifs	322.005	2.293	56796	1	38	8	38	15.7	1033843	43229	1804343	jaspar_motifs	ZNF354C.bed	1090639	jaspar_motifs_127	jaspar_motifs
231-DVL1	104	jaspar_motifs	322.005	2.4136	20854	1	15	32	32	16	276909	78395	2512622	jaspar_motifs	SP1.bed	114402	jaspar_motifs_104	jaspar_motifs
231-DVL1	66	jaspar_motifs	138.091	3.3405	27535	22	13	14	22	16.3	86600	350	3677	jaspar_motifs	NFE2L1__MafG.bed	937414	jaspar_motifs_66	jaspar_motifs
231-DVL1	5	jaspar_motifs	322.005	3.0296	18604	1	16	33	33	16.7	199041	81421	2639145	jaspar_motifs	Arnt__Ahr.bed	217645	jaspar_motifs_5	jaspar_motifs
231-DVL1	40	jaspar_motifs	322.005	2.1755	27210	1	23	26	26	16.7	412669	72039	2376862	jaspar_motifs	HIF1A__ARNT.bed	227298	jaspar_motifs_40	jaspar_motifs
231-DVL1	57	jaspar_motifs	141.946	2.9996	27427	15	18	19	19	17.3	85971	458	4306	jaspar_motifs	MZF1_1-4.bed	923762	jaspar_motifs_57	jaspar_motifs
231-DVL1	90	jaspar_motifs	128.64	3.3552	27563	32	12	8	32	17.3	86872	322	3405	jaspar_motifs	Pdx1.bed	1286829	jaspar_motifs_90	jaspar_motifs
231-DVL1	126	jaspar_motifs	138.25	3.2536	27514	21	15	17	21	17.7	86483	371	3794	jaspar_motifs	ZEB1.bed	999372	jaspar_motifs_126	jaspar_motifs
231-DVL1	59	jaspar_motifs	322.005	1.8979	43433	1	35	19	35	18.3	811165	55816	1978366	jaspar_motifs	Mafb.bed	506602	jaspar_motifs_59	jaspar_motifs
231-DVL1	66	jaspar_motifs	322.005	1.9359	42792	1	37	17	37	18.3	412172	6776	126350	jaspar_motifs	NFE2L1__MafG.bed	937414	jaspar_motifs_66	jaspar_motifs
231-DVL1	104	jaspar_motifs	322.005	3.243	10932	1	12	42	42	18.3	103470	89093	2734716	jaspar_motifs	SP1.bed	114402	jaspar_motifs_104	jaspar_motifs
231-DVL1	6	jaspar_motifs	322.005	1.7342	58546	1	43	12	43	18.7	1264684	40703	1524847	jaspar_motifs	BRCA1.bed	949915	jaspar_motifs_6	jaspar_motifs
231-DVL1	51	jaspar_motifs	322.005	3.0066	12628	1	17	40	40	19.3	130141	87397	2708045	jaspar_motifs	Klf4.bed	142769	jaspar_motifs_51	jaspar_motifs
231-DVL1	2	jaspar_motifs	125.08	3.2679	27554	35	14	10	35	19.7	86867	331	3410	jaspar_motifs	ARID3A.bed	1339668	jaspar_motifs_2	jaspar_motifs
231-DVL1	119	jaspar_motifs	322.005	1.9571	35306	1	36	22	36	19.7	300751	14262	237771	jaspar_motifs	TFAP2A.bed	671116	jaspar_motifs_119	jaspar_motifs
231-DVL1	59	jaspar_motifs	145.898	2.21	26819	10	24	26	26	20	82987	1066	7290	jaspar_motifs	Mafb.bed	506602	jaspar_motifs_59	jaspar_motifs
231-DVL1	40	jaspar_motifs	322.005	2.5413	16911	1	28	34	34	21	210387	83114	2627799	jaspar_motifs	HIF1A__ARNT.bed	227298	jaspar_motifs_40	jaspar_motifs
231-DVL1	5	jaspar_motifs	322.005	2.1352	21049	1	26	37	37	21.3	138336	28519	400186	jaspar_motifs	Arnt__Ahr.bed	217645	jaspar_motifs_5	jaspar_motifs
231-DVL1	6	jaspar_motifs	322.005	2.0397	48703	1	46	17	46	21.3	901212	51322	1936974	jaspar_motifs	BRCA1.bed	949915	jaspar_motifs_6	jaspar_motifs
231-DVL1	59	jaspar_motifs	322.005	2.2291	30983	1	41	22	41	21.3	475619	69042	2362567	jaspar_motifs	Mafb.bed	506602	jaspar_motifs_59	jaspar_motifs
231-DVL1	65	jaspar_motifs	134.69	2.9861	27447	27	19	18	27	21.3	86171	438	4106	jaspar_motifs	NFATC2.bed	769616	jaspar_motifs_65	jaspar_motifs
231-DVL1	59	jaspar_motifs	322.005	1.9094	34116	1	39	25	39	21.7	288778	15452	249744	jaspar_motifs	Mafb.bed	506602	jaspar_motifs_59	jaspar_motifs
231-DVL1	104	jaspar_motifs	322.005	2.289	13474	1	19	49	49	23	75512	36094	463010	jaspar_motifs	SP1.bed	114402	jaspar_motifs_104	jaspar_motifs
231-DVL1	51	jaspar_motifs	322.005	2.1422	15335	1	24	46	46	23.7	93135	34233	445387	jaspar_motifs	Klf4.bed	142769	jaspar_motifs_51	jaspar_motifs
231-DVL1	86	jaspar_motifs	131.157	2.3692	27113	30	21	22	30	24.3	84572	772	5705	jaspar_motifs	Pax2.bed	541278	jaspar_motifs_86	jaspar_motifs
231-DVL1	4	jaspar_motifs	322.005	1.9158	15218	1	33	40	40	24.7	240922	84031	2548609	jaspar_motifs	Arnt.bed	125208	jaspar_motifs_4	jaspar_motifs
231-DVL1	124	jaspar_motifs	322.005	1.9155	15227	1	34	39	39	24.7	241112	84022	2548419	jaspar_motifs	USF1.bed	125335	jaspar_motifs_124	jaspar_motifs
231-DVL1	86	jaspar_motifs	322.005	1.7118	34746	1	50	24	50	25	311245	14822	227277	jaspar_motifs	Pax2.bed	541278	jaspar_motifs_86	jaspar_motifs
231-DVL1	60	jaspar_motifs	322.005	1.7366	19128	1	41	34	41	25.3	337149	80121	2452382	jaspar_motifs	Myb.bed	218749	jaspar_motifs_60	jaspar_motifs
231-DVL1	40	jaspar_motifs	322.005	1.9009	21376	1	40	36	40	25.7	153560	28192	384962	jaspar_motifs	HIF1A__ARNT.bed	227298	jaspar_motifs_40	jaspar_motifs
231-DVL1	4	jaspar_motifs	322.005	2.3438	9092	1	34	50	50	28.3	116116	90933	2722070	jaspar_motifs	Arnt.bed	125208	jaspar_motifs_4	jaspar_motifs
231-DVL1	124	jaspar_motifs	322.005	2.343	9098	1	35	49	49	28.3	116237	90927	2721949	jaspar_motifs	USF1.bed	125335	jaspar_motifs_124	jaspar_motifs
231-DVL1	60	jaspar_motifs	322.005	2.011	13552	1	48	37	48	28.7	205197	86473	2632989	jaspar_motifs	Myb.bed	218749	jaspar_motifs_60	jaspar_motifs
231-DVL1	58	jaspar_motifs	322.005	1.6862	14610	1	46	42	46	29.7	259037	84639	2530494	jaspar_motifs	MZF1_5-13.bed	146780	jaspar_motifs_58	jaspar_motifs
231-DVL1	119	jaspar_motifs	129.077	1.9284	26402	31	31	29	31	30.3	81454	1483	8823	jaspar_motifs	TFAP2A.bed	671116	jaspar_motifs_119	jaspar_motifs
231-DVL1	12	jaspar_motifs	322.005	1.7284	11838	1	44	47	47	30.7	202692	87411	2586839	jaspar_motifs	EBF1.bed	100321	jaspar_motifs_12	jaspar_motifs
231-DVL1	4	jaspar_motifs	322.005	1.7774	13311	1	45	50	50	32	92191	36257	446331	jaspar_motifs	Arnt.bed	125208	jaspar_motifs_4	jaspar_motifs
231-DVL1	12	jaspar_motifs	322.005	2.1248	6756	1	44	52	52	32.3	93565	93269	2744621	jaspar_motifs	EBF1.bed	100321	jaspar_motifs_12	jaspar_motifs
231-DVL1	124	jaspar_motifs	322.005	1.777	13311	1	46	50	50	32.3	92207	36257	446315	jaspar_motifs	USF1.bed	125335	jaspar_motifs_124	jaspar_motifs
231-DVL1	58	jaspar_motifs	322.005	1.9906	9209	1	50	48	50	33	137571	90816	2700615	jaspar_motifs	MZF1_5-13.bed	146780	jaspar_motifs_58	jaspar_motifs

## Sheet: Fig 2B-D
Multiple antibodies were tested on the same gel/blot. Dotted lines indicate where the blots were cut horizontally between antibodies. *Samples were derived from the same experiment and the gels and blots were ran/processed in parallel to avoid strip and re-probe. **Blots that were stripped and re-probed are aligned side-by-side horizontally.

## Sheet: Fig 2E
		MDA-MB-231-DVL1OE									HEK293-TREX-TKO-DVL+/-/-
LEFT		BMP2	CD96	COL1A1	DDX3X	PTEN	SOX4		RIGHT		BMP2	CD96	COL1A1	DDX3X	PTEN	SOX4
IgG	A1	1.22566	0.802792	1.97653	0.998367	2.14748	1.31892		IgG	A1	0.970761	0.97099	0.992046	0.866649	0.993438	0.937895
	A2	0.892706	0.452575	0.078192	1.05389	2.37322	1.65959			A2	0.944064	0.968775	1.01829	1.01772	0.960145	1.02766
	A3	1.23906	2.83138	1.1091	0.955316	1.9231	1.66342			A3	0.994758	0.989228	0.994035	0.977062	0.973884	1.04654
	Mean	1.11914	1.36225	1.05461	1.00252	2.14793	1.54731			Mean	0.969861	0.976331	1.00146	0.95381	0.975822	1.00403
	SD	0.196214	1.2843	0.950342	0.049416	0.22506	0.197799			SD	0.025359	0.011224	0.01461	0.078173	0.016731	0.058047
	N	3	3	3	3	3	3			N	3	3	3	3	3	3
	B1	0.835153	0.727421	1.18224	0.99351	3.46662	0.763259			B1	0.971775	1.00015	1.02156	0.966568	1.06106	0.968935
	B2	1.11952	3.26322	2.88963	0.835305	1.14503	0.016605			B2	0.97485	1.02158	0.98144	1.00194	1.01577	0.991883
	B3	0.963593	0.434786	3.31882	1.06822	0.044649	1.73707			B3	0.978887	0.975114	1.02069	0.978344	1.06666	1.04222
	Mean	0.972756	1.47514	2.46356	0.965678	1.5521	0.838978			Mean	0.975171	0.998946	1.0079	0.982284	1.04783	1.00101
	SD	0.142406	1.55541	1.13022	0.118926	1.74692	0.862728			SD	0.003567	0.023254	0.022916	0.018012	0.027903	0.037486
	N	3	3	3	3	3	3			N	3	3	3	3	3	3
	C1	1.01025	1.81751	1.11418	0.859065	1.4141	1.73743			C1	1.07118	1.03453	1.00358	1.06458	1.04284	1.02241
	C2	0.904174	0.33783	1.1013	0.896201	0.382768	0.2671			C2	0.989019	1.02393	1.04105	0.967825	1.04406	0.997795
	C3	0.488054	2.26193	2.02217	1.07192	1.42122	1.00707			C3	1.03863	1.01554	1.01818	1.08569	1.02574	1.08483
	Mean	0.800825	1.47242	1.41255	0.942395	1.0727	1.00387			Mean	1.03294	1.02466	1.02094	1.03937	1.03754	1.03501
	SD	0.276011	1.0074	0.527984	0.113697	0.597506	0.735172			SD	0.041375	0.009517	0.01889	0.062849	0.010242	0.044868
	N	3	3	3	3	3	3			N	3	3	3	3	3	3
	A	1.11914	1.36225	1.05461	1.00252	2.14793	1.54731			A	0.969861	0.976331	1.00146	0.95381	0.975822	1.00403
	B	0.972756	1.47514	2.46356	0.965678	1.5521	0.838978			B	0.975171	0.998946	1.0079	0.982284	1.04783	1.00101
	C	0.800825	1.47242	1.41255	0.942395	1.0727	1.00387			C	1.03294	1.02466	1.02094	1.03937	1.03754	1.03501
	Mean	0.964241	1.4366	1.64357	0.970199	1.59091	1.13005			Mean	0.992658	0.999981	1.0101	0.99182	1.0204	1.01335
	SD	0.159329	0.064408	0.732338	0.030318	0.538668	0.370643			SD	0.034988	0.024184	0.009924	0.043568	0.038946	0.01882
DVL1 (HA)	A1	21559.3	37113.4	63352.8	9556.22	21555.8	95634.2		DVL1 (HA)	A1	3800.28	13795	24907.8	6197.21	4742.5	5395.37
	A2	21555.5	37117.5	63326.7	9582.68	21559.6	95632			A2	3829.22	13793.8	24906	6197.79	4740.29	5400.37
	A3	21562.9	37128.6	63315	9545.04	21565.2	95637.9			A3	3811.67	13792.6	24905.6	6196.96	4743.84	5398.82
	Mean	21559.2	37119.8	63331.5	9561.31	21560.2	95634.7			Mean	3813.72	13793.8	24906.5	6197.32	4742.21	5398.19
	SD	3.7285	7.90007	19.3691	19.33	4.69078	2.97655			SD	14.5808	1.1881	1.15724	0.426452	1.79315	2.56004
	N	3	3	3	3	3	3			N	3	3	3	3	3	3
	B1	21557.1	37139.4	63330.9	9545	21566.2	95636.9			B1	3948.99	14220.2	25677.7	6393.29	4883.37	5566.57
	B2	21568.1	37136.7	63335.4	9516.94	21550.6	95640.7			B2	3929.42	14214.6	25675.6	6391.74	4883.15	5567.74
	B3	21564.5	37154.4	63344.5	9564.28	21539.3	95637.9			B3	3934.34	14221.8	25679.1	6389.55	4882.81	5573.54
	Mean	21563.3	37143.5	63336.9	9542.07	21552	95638.5			Mean	3937.58	14218.9	25677.5	6391.53	4883.11	5569.28
	SD	5.58934	9.54461	6.9714	23.8009	13.5379	1.97378			SD	10.1818	3.79676	1.78425	1.8791	0.281301	3.73166
	N	3	3	3	3	3	3			N	3	3	3	3	3	3
	C1	21555.8	37140.8	63333.1	9550.68	21558.9	95641			C1	4067.12	14643.8	26440.8	6584.2	5030.41	5738.34
	C2	21558.8	37163.8	63310.7	9538.44	21552.2	95638.6			C2	4062.3	14645.1	26445.3	6589.14	5033.36	5732.22
	C3	21567.8	37127.3	63328.7	9531.3	21538.8	95637.4			C3	4054.44	14646	26445.1	6587.79	5031.66	5736.56
	Mean	21560.8	37144	63324.2	9540.14	21550	95639			Mean	4061.29	14645	26443.7	6587.04	5031.81	5735.71
	SD	6.25489	18.459	11.8649	9.80013	10.2661	1.82736			SD	6.39845	1.08396	2.55642	2.55151	1.48179	3.14706
	N	3	3	3	3	3	3			N	3	3	3	3	3	3
	A	21559.2	37119.8	63331.5	9561.31	21560.2	95634.7			A	3813.72	13793.8	24906.5	6197.32	4742.21	5398.19
	B	21563.3	37143.5	63336.9	9542.07	21552	95638.5			B	3937.58	14218.9	25677.5	6391.53	4883.11	5569.28
	C	21560.8	37144	63324.2	9540.14	21550	95639			C	4061.29	14645	26443.7	6587.04	5031.81	5735.71
	Mean	21561.1	37135.8	63330.9	9547.84	21554.1	95637.4			Mean	3937.53	14219.2	25675.9	6391.96	4885.71	5567.73
	SD	2.03097	13.7996	6.39315	11.7079	5.40708	2.34962			SD	123.783	425.587	768.631	194.861	144.815	168.766
ETS1	A1	29408.7	14336	10389.9	9408.8	11595.1	15572.7		ETS1	A1	12832.9	19592.8	15498.7	26924.1	30316.8	29433.5
	A2	29417	14294.1	10406.1	9402.91	11600	15569.6			A2	12830.5	19595.7	15495.9	26929.5	30314.2	29432.3
	A3	29399.4	14274.2	10397.8	9401.05	11608.5	15587			A3	12829.1	19595.8	15497.1	26932.6	30311.8	29435.3
	Mean	29408.4	14301.4	10397.9	9404.25	11601.2	15576.4			Mean	12830.8	19594.8	15497.3	26928.8	30314.3	29433.7
	SD	8.81714	31.5313	8.135	4.04557	6.78307	9.30031			SD	1.94	1.70972	1.38983	4.28213	2.48772	1.5208
	N	3	3	3	3	3	3			N	3	3	3	3	3	3
	B1	29404.9	14279.3	10403.4	9403.95	11589.7	15597.1			B1	13230.4	20197.6	15970.5	27766.8	31254.4	30340.9
	B2	29420.8	14303.7	10401.5	9407.81	11593.7	15607.9			B2	13231.3	20185.8	15976.9	27771.2	31243.3	30345.8
	B3	29398.2	14267.8	10395.5	9398.72	11594.3	15613.2			B3	13230.1	20199	15979.2	27762.1	31262.6	30338.4
	Mean	29408	14283.6	10400.1	9403.49	11592.6	15606.1			Mean	13230.6	20194.1	15975.5	27766.7	31253.5	30341.7
	SD	11.5945	18.3078	4.09337	4.56459	2.52108	8.17255			SD	0.651751	7.2483	4.47606	4.55672	9.66506	3.7541
	N	3	3	3	3	3	3			N	3	3	3	3	3	3
	C1	29397.3	14325.6	10399.5	9400.96	11603.4	15596.4			C1	13630.8	20805.1	16456.3	28603.3	32199	31253.4
	C2	29406.3	14346.4	10400	9404.52	11602.9	15592			C2	13628.2	20806.8	16456	28595.1	32189.8	31252.9
	C3	29413.7	14296.2	10404.5	9407.49	11592.4	15590.2			C3	13627.4	20805	16453.5	28597.4	32190.1	31253.8
	Mean	29405.7	14322.7	10401.3	9404.32	11599.6	15592.9			Mean	13628.8	20805.6	16455.3	28598.6	32193	31253.4
[truncated: 48 more rows]

## Sheet: Fig 3A
		MDA-MB-231									HEK293TREx
[truncated: 79 more rows]

## Sheet: Fig 3B
TOP LEFT	ChIP: DVL1	MDA-MB-231				TOP RIGHT	ChIP: ETS1	MDA-MB-231				BOTTOM LEFT	ChIP: DVL1	HEK293TREx				BOTTOM RIGHT	ChIP: ETS1	HEK293TREx
[truncated: 157 more rows]

[truncated: 27 more sheets: Fig 3C, Fig 3D, Fig 4A, Fig 4B, Fig 4C, Fig 4D, Supp. Fig 1A,B, Supp. Fig 1C, Supp. Fig 2, Supp. Fig 3A,B, Supp. Fig 3C, Supp. Fig 3D Top, Supp. Fig 3D Bottom, Supp. Fig 3E, Supp. Fig 4, Supp. Fig 5A, Supp. Fig 5B, Supp. Fig 5C, Supp Fig 6A, Supp Fig 6B …]
